# Supplementary material for: Transcriptomic meta-analysis reveals ERRα-mediated oxidative phosphorylation is downregulated in Fuchs’ endothelial corneal dystrophy
Source: PLoS One. 2023 Dec 14;18(12):e0295542. doi: 10.1371/journal.pone.0295542 (PMC10721014; doi:10.1371/journal.pone.0295542)
Supplement: S1 Table — Genes in this table have a consistent change direction among individual studies with FDR > 0.05 in each single study but with FDR < 0.05 by meta-analysis. (XLSX) [file pone.0295542.s002.xlsx]

## Sheet: Table.S1
Table S1. Differentially expressed genes (DEGs) identified by meta-analyses but not by any single study
Upregulated_RE+	Downregulated_RE+	Upregulated_RE-	Downregulated_RE-
N=68	N=70	N=96	N=64
CORT	PNRC2	LINC01141	RNU6-1
CROCCP2	LOC440700	FUCA1	RNU6-2
MIR6735	PKP1	NCMAP	RNU6-7
NBPF10	MIR4427	CAP1	RNU6-9
RASGEF1A	AKR1C1	MIR1262	RNU6-8
GLUD1P7	PFKFB3	HYDIN2	FAM131C
ZNF365	SNORA12	SFT2D2	SLC2A1-AS1
CC2D2B	BLOC1S2	RNASEL	RSBN1
AFAP1L2	GSTO1	LINC01036	ZNF687
KIF21A	RPLP2	DIEXF	C2CD4D
MIR6758	PNPLA2	LINC01516	MIR92B
RASSF3	CREBL2	EPC1	RXFP4
LOC100507065	SLC16A7	RASSF4	TCF7L2
MIR331	SAP18	PYROXD2	SNORA54
CCDC169-SOHLH2	COMMD6	VTI1A	FEN1
STOML3	UBAC2-AS1	FAM196A	ANKK1
GPR137C	ERO1A	ACY3	GRASP
GTF2A1	BLOC1S6	RNF121	RAB3IP
LINC00911	RSL24D1	DGAT2	C2CD4A
MTA1	GCOM1	ARCN1	MIR3175
CSNK1G1	GPRC5B	ACRBP	LINC00235
TMC3-AS1	CRYM-AS1	MYO1A	CDIPT-AS1
SLC28A1	SNORA76A	CTDSP2	LOC100505942
HERC2P4	CMC2	KIAA1033	ESRP2
SDK2	SERPINF1	MAB21L1	DDX19A
ANKRD20A5P	HS3ST3B1	MRPS31P5	LOC101928737
CYP4F35P	RPL27	FARP1	INCA1
DSC1	C17orf89	MIR1267	DLG4
GNG7	AES	ECRP	KRT222
NLRP4	USE1	SNORD114-13	ZFR2
EML4	IAH1	SPINT1	ZSCAN1
TFCP2L1	HK2	SCAMP2	DNAJC27
POTEI	SLMO2-ATP5E	MIR6774	LINC00471
UPP2	ATP5E	ANKFY1	PAXBP1-AS1
ICA1L	LINC00322	KRT33B	DYRK1A
SLC12A5	ARFGAP3	STAT5B	FAM19A5
LOC101927973	LINC01310	COPZ2	HDAC11-AS1
POLR3H	RPL14	HOXB-AS1	DOCK3
CHL1	BSN	KCNJ16	TRMT10C
ITIH4	ARF4	SYNGR2	ARHGEF26
ROBO2	LINC00578	TMEM200C	FXR1
MIR198	SENP2	LINC01539	FGF12
MIR4788	RPL35A	LMAN1	FIP1L1
CLSTN2	DCUN1D4	TMX3	MIR3661
PLSCR2	COPS4	WTIP	C5orf66
ATP11B	SNCA	CYP2S1	ANKHD1-EIF4EBP3
DCLK2	UNC5C	LOC284344	ANKHD1
OCLN	SLC9A3	SIGLEC6	CPEB4
PPP2R2B-IT1	MIR6131	ZNF616	FAM153A
MFAP3	PPAP2A	VRK2	TCTE1
LOC285768	RPS14	CLEC4F	LOC100129518
ZSCAN16	SMIM3	RETSAT	SP4
EPB41L2	PPP1R2P3	UXS1	PGAM2
VNN3	TAP2	LY75-CD302	CLIP2
GATS	RPS18	RNF25	LOC100289561
SLC26A4-AS1	GLO1	AGAP1	SND1-IT1
CADPS2	POLH	TPX2	LOC100287015
TAS2R41	SNHG5	PXMP4	MIR548AO
ZNF705G	FAM229B	PPP4R1L	AZIN1-AS1
DMTN	RPS12	ITSN1	MIR30B
PI15	PHF10	SULT4A1	MIR3074
NCALD	PSMB1	ARHGAP8	NCBP1
LINGO2	RFC2	SATB1-AS1	BCOR
FRMPD4	SLC28A3	CCR4	ZNF674-AS1
LOC100101478	INIP	CLSTN2
H2BFXP	ASS1	FETUB
KCNE5	SNORA17	UTS2B
SMIM9	TCEAL1	ATP13A3
	SNORA69	GPR78
	CUL4B	ANXA2P1
		LOC101928509
		CENPU
		FAT1
		DMGDH
		DCANP1
		GALNT10
		HIST1H3J
		TRIM27
		ANKS1A
		B3GAT2
		SH3BGRL2
		ANKRD6
		SNX9
		SUMF2
		LOC101927243
		PLOD3
		COPG2IT1
		KIAA1147
		TRPV6
		CYP7B1
		COLEC10
		LOC100499484-C9ORF174
		SLC31A1
		MAPKAP1
		PLS3-AS1
		SAGE1
