# Supplementary material for: Transcriptomic meta-analysis reveals ERRα-mediated oxidative phosphorylation is downregulated in Fuchs’ endothelial corneal dystrophy
Source: PLoS One. 2023 Dec 14;18(12):e0295542. doi: 10.1371/journal.pone.0295542 (PMC10721014; doi:10.1371/journal.pone.0295542)
Supplement: S2 Table — This table contains the detailed data of Fig 2A and 2B. Genes with a consistent direction change of expression levels among individual studies of RE+ or RE- were marked in the columns with “direction”; an empty cell denotes inconsistent change directions. (XLSX) [file pone.0295542.s003.xlsx]

## Sheet: Table.S2
Table S2. The overall differential expression results of meta-analysis results
GeneName	RE+ DE direction	RE+ FDR	RE- direction	RE- FDR
WASH7P	up	0.177415	up	0.285932
MIR6859-3	up	0.0261484	up	0.122272
MIR6859-2	up	0.0261551	up	0.122272
MIR6859-1	up	0.0261484	up	0.122263
MIR6859-4	up	0.0261484	up	0.122272
LOC729737	up	1.36937e-07	up	1.27093e-05
OR4F29	down	0.708279		0.415564
OR4F3	down	0.708159		0.415564
OR4F16	down	0.708072		0.415564
LOC100132287	up	0.476818		0.202299
LOC100132062	up	0.476818		0.202746
LOC101928626		0.335767	down	0.203431
MIR6723	down	0.788991	down	1
LOC100133331	up	0.703355		0.0367316
LOC100288069		0.00507109	down	0.00199767
FAM87B		0.117574	up	0.726784
LINC00115		0.406531	down	0.325886
LINC01128		0.0734193	down	0.0541739
FAM41C		0.0296573	up	0.749115
LOC100130417		0.00154275	up	0.00121853
SAMD11		0.00608699	up	0.000814541
NOC2L	up	0.703355	up	0.381181
KLHL17		0.132192	up	0.0800745
PLEKHN1		0.00142747	up	1.70513e-06
HES4	up	1.95018e-05	up	0.0021139
ISG15		0.00165947	up	0.000889533
AGRN		1.72636e-08	up	3.19086e-09
RNF223		0.0160723	down	0.0182652
C1orf159	up	0.567885		0.864159
SDF4		0.755575	up	0.334918
B3GALT6	up	0.456625		0.128801
FAM132A		0.162744	down	0.325443
ACAP3	up	0.685881		0.741213
MIR6726		0.632756	up	0.408783
PUSL1	up	1	up	0.811415
CPSF3L		0.242742	down	0.329164
MIR6727		1	up	0.723484
CPTP		0.00275925	down	0.000357502
TAS1R3	down	7.05464e-05	down	0.000137681
DVL1		0.666911	down	0.705298
MXRA8		0.565084	up	0.218723
AURKAIP1	down	6.45692e-07	down	4.60421e-06
CCNL2	up	0.0155823	up	0.00928427
MRPL20	down	0.0199584	down	0.00445525
VWA1	up	0.0267485		0.356489
ATAD3C	down	0.0116662	down	0.198897
TMEM240		0.667305	down	0.467016
SSU72	down	0.263498	up	0.926709
MMP23B		0.443064	up	6.85355e-05
MMP23A		1	up	0.00178411
SLC35E2B		1.05043e-06	up	0.000221393
CDK11A		0.0111888	down	0.0119084
SLC35E2	up	0.0547734	up	0.612481
NADK	up	0.146184	up	0.000131768
GNB1	up	0.0522296	up	0.00106594
CALML6	up	0.968457	up	0.602152
TMEM52		0.00751238	down	0.00792832
CFAP74	up	0.554266		0.056843
PRKCZ		0.963048	down	0.171391
FAAP20		0.00223403	down	0.00111545
SKI	up	6.88981e-05	up	0.00033458
MORN1		0.260155	down	0.406379
LOC100129534		0.922388	down	0.548348
RER1		0.384844	up	0.214911
PEX10	down	0.178165		0.511246
PANK4		0.661873	down	0.369532
LOC115110		8.06533e-07	down	0.00212747
TNFRSF14		0.793122	down	0.35599
LOC100996583		4.07952e-05	down	0.0107367
FAM213B	down	0.00547423		0.000222271
MMEL1		0.048174	down	0.0897592
TTC34		0.755255	down	0.272027
MEGF6		3.1898e-19	up	8.50593e-25
TPRG1L	down	8.05241e-06	down	0.0062914
WRAP73		0.317425	up	0.679553
TP73	up	0.56402	up	0.065229
TP73-AS1	up	0.315096		0.215383
SMIM1	down	0.842596	down	0.0350747
CEP104	up	0.465656	up	0.223148
DFFB		0.0156879	up	0.284908
C1orf174		1	down	1
LINC01134		0.629964	down	0.836156
LOC284661		0.801183	down	0.650268
AJAP1	up	0.192356		0.782939
NPHP4	down	1	down	0.244044
KCNAB2	down	1	up	0.652287
RPL22	down	0.020022	down	0.0986963
LOC102724450		0.456625	down	0.334918
RNF207		0.106276	up	0.306827
LINC00337		0.177056	down	0.163272
GPR153		0.482412	up	0.00376835
ACOT7	down	0.200425		0.475307
HES2		0.108943	up	0.000114085
TNFRSF25	up	0.0625726		0.136321
PLEKHG5		0.89766	down	0.595176
NOL9	up	1	up	0.635623
TAS1R1		0.0274292	up	0.328819
ZBTB48		0.797869	down	0.536016
PHF13	down	3.84009e-14	down	3.67286e-12
THAP3		0.344336	down	0.17437
DNAJC11		0.00248582	down	0.120509
LOC100505887	up	0.143487		0.886294
VAMP3	down	0.123322	up	0.0255861
PER3		0.599724	down	0.0533681
TNFRSF9	up	0.0102416	up	3.51857e-05
PARK7	down	0.0140037	down	0.0055634
ERRFI1	down	6.17929e-06	down	0.000235654
LOC102724539		0.737165	down	0.784154
SLC45A1	up	0.619783		0.884312
RERE	down	0.572047	down	0.330929
LOC102724552		0.0869553	down	0.299797
ENO1	down	0.0156434	down	0.00527657
MIR6728	down	0.0598152	down	0.225736
ENO1-AS1	down	5.83842e-08	down	1.94298e-07
SLC2A7	down	0.6738	down	0.587156
SLC2A5	up	1.61362e-20	up	3.30528e-27
GPR157	down	0.000873505	down	0.0233179
MIR34A	down	0.798589	down	0.812553
H6PD		0.00071352	up	1.51543e-08
LOC100506022	up	1	up	0.714493
SLC25A33		2.19898e-10	down	9.33004e-13
TMEM201	down	0.600155		0.423879
PIK3CD	up	1.12537e-10	up	3.99022e-08
PIK3CD-AS1	up	0.464464		0.169526
CLSTN1		0.878754	up	0.534663
LZIC	down	0.0101166	down	0.0356563
NMNAT1		0.0739488	down	0.372985
RBP7		1.01121e-14	down	4.004e-06
UBE4B		0.756352	up	0.508946
KIF1B		0.940558	down	0.499761
MIR1273D		1.07686e-08	down	5.16714e-08
RNU6-1		0.00297641	down	0.0237399
RNU6-2		0.00297641	down	0.0232929
RNU6-7		0.00299838	down	0.0237399
RNU6-9		0.00298518	down	0.0232929
RNU6-8		0.00298505	down	0.023707
PGD		0.712096	down	0.0384887
APITD1-CORT	up	1		0.811141
APITD1	up	1		0.791074
CORT	up	0.00666127	up	0.770998
DFFA		0.773611	up	0.689888
PEX14		0.1634	down	1
C1orf127		0.00642022	up	0.156659
TARDBP	down	0.176699	down	0.546757
MASP2		0.00160559	down	0.15983
SRM		1	up	0.261761
PTCHD2		0.230864	down	0.0369503
FBXO2	down	0.000425505	down	0.00125552
FBXO44	down	0.0885783	down	0.0913556
FBXO6		0.0541804	up	0.0198214
DRAXIN		0.54226	up	0.00431762
AGTRAP		0.0612898	up	0.0516963
LOC102724659		9.8445e-10	down	1.55263e-06
CLCN6	down	6.72395e-07	down	0.000419243
NPPA-AS1		0.0238602	down	0.0372745
NPPB		0.0881136	up	0.0141069
RNU5E-1	down	4.13257e-30	down	2.62497e-20
KIAA2013	up	0.301568	up	0.344897
PLOD1	down	0.62194	down	0.335057
MFN2		3.35546e-06	down	0.000206564
MIIP		0.501326	up	0.287835
MIR6729		1	up	0.34872
TNFRSF8	up	4.46496e-13	up	5.31812e-13
MIR7846	up	3.48568e-08	up	1.20896e-08
TNFRSF1B		4.97489e-14	up	1.33653e-15
MIR4632	up	0.00164589	up	0.00270777
VPS13D	down	0.466928	down	0.107563
SNORA59A	down	0.987178	down	0.371947
SNORA59B	down	0.987178	down	0.372071
DHRS3	up	0.164944	up	0.306881
MIR6730	down	0.0894532	down	0.0109233
C1orf158	up	0.184919		0.969427
PRAMEF4		0.279818	up	0.354041
PRAMEF15		1	up	0.153392
PRAMEF16	up	0.290291	up	0.339647
PRAMEF17	up	0.290291	up	0.339647
PDPN		3.10844e-05	up	0.000765138
PRDM2		0.146321	down	0.00795059
KAZN	down	0.293936	down	0.0139317
TMEM51-AS1		0.063786	up	0.62939
TMEM51		0.0311154	up	0.00222056
C1orf195		0.703355	up	0.239403
FHAD1		0.000737882	up	1.22622e-05
CTRC		0.00027398	down	0.0253654
DNAJC16		0.813537	up	0.941689
AGMAT	up	0.240207	up	0.00184125
DDI2	up	0.00193486	down	0.222394
RSC1A1	up	0.000108957	down	0.739473
PLEKHM2	up	0.268245	up	0.325443
FBLIM1		1.26697e-05	up	2.68303e-06
UQCRHL	down	3.0831e-09	down	0.000373097
FLJ37453		2.14771e-05	down	0.000285503
MIR5096	down	0.604149	down	0.185252
C1orf64		0.891559	down	0.20776
HSPB7	down	0.00185895	down	0.220873
CLCNKA		0.038143	down	0.119688
FAM131C	down	2.30971e-05	down	0.0154262
EPHA2		0.234071	up	0.00107373
ARHGEF19	up	0.927684		0.428692
RSG1		1	down	0.211217
FBXO42		0.0756976	down	0.206411
SPATA21	down	0.000178667	down	0.000787781
NECAP2		0.696316	up	0.17195
CROCCP3	up	0.00600036	up	0.838479
RNU1-1	down	8.62395e-50	down	1.79606e-29
RNU1-2	down	8.62395e-50	down	1.79606e-29
RNU1-3	down	8.62395e-50	down	1.79606e-29
RNU1-28P	down	8.62395e-50	down	1.79606e-29
RNVU1-18	down	8.62395e-50	down	1.79606e-29
RNU1-27P	down	8.62395e-50	down	1.79606e-29
RNU1-4	down	8.62395e-50	down	1.79606e-29
MIR3675		0.469717	down	0.550345
NBPF1	up	5.21591e-05	up	8.68383e-05
CROCCP2	up	0.037592	up	0.231689
MST1P2	up	0.0847136		0.428692
MST1L		0.907307	up	0.197747
CROCC	up	0.303798	up	0.809802
MFAP2	up	0.000337535	up	5.59889e-06
ATP13A2		1.34504e-05	up	9.8835e-09
SDHB	down	1.78589e-11	down	2.2526e-05
PADI2	up	1.81615e-08	up	1.31046e-06
PADI1		3.79857e-07	up	0.000235654
PADI3		0.619486	up	0.370032
PADI4	up	0.554483		0.001039
PADI6		1	up	0.328495
RCC2	up	0.0306708	up	0.000189829
ACTL8		1	up	0.230297
IGSF21		3.39261e-17	up	2.9513e-18
KLHDC7A		0.883071	up	0.401986
PAX7	down	0.0710686		0.636109
ALDH4A1	down	0.524339		0.195448
MIR4695		0.793803	down	0.671121
MIR1290		0.0882149	down	0.0123401
IFFO2		0.00131262	down	0.014997
UBR4		0.0487999	up	0.380656
MRTO4	down	0.915375	up	0.838592
AKR7L	up	0.926704		0.943156
AKR7A3	up	0.647654		0.885671
LOC100506730	up	0.263531	up	0.60351
AKR7A2	down	0.078305		0.942003
PQLC2		0.0140789	up	0.0106622
CAPZB		0.851519	up	0.320592
MINOS1-NBL1		0.0971114	up	0.113936
MINOS1	down	5.26704e-06	down	0.000244968
RPS14P3	down	0.0739857	down	0.0913661
NBL1		0.0793689	up	0.0869429
HTR6	down	0.00434207		0.0252431
TMCO4		0.018121	down	0.0399732
OTUD3	up	0.0574377	up	0.0627865
PLA2G2A	down	0.136606		0.797681
PLA2G2D	up	0.0434111	up	0.0566016
PLA2G2C	up	0.00287345	up	0.00593405
VWA5B1	down	0.0529375	down	0.00173896
LINC01141	up	7.32694e-05	up	0.0368557
MUL1	down	0.00645956	down	0.014416
FAM43B	down	5.05189e-08	down	0.000518938
CDA		0.00101399	up	2.00759e-08
MIR6084	down	0.18325		0.398416
DDOST		0.127439	up	0.268818
KIF17		0.26276	up	0.0350309
HP1BP3		1	up	0.848568
EIF4G3	up	0.53932	up	0.354025
MIR1256		0.883141	down	0.059619
ECE1		0.00493329	up	0.00104514
NBPF3		0.000721037	up	5.00623e-05
ALPL	down	0.0074417		0.00174975
RAP1GAP		0.232322	down	0.0193931
USP48		0.111479	down	0.0135688
LDLRAD2	up	2.18031e-06	up	0.000625061
HSPG2		0.000119039	up	2.43687e-09
CELA3B		0.922107	up	0.288024
LOC101928043	down	0.00211791	down	0.0774205
LINC00339	down	0.553751	down	0.594692
CDC42		1	up	0.514554
WNT4	up	2.79849e-11	up	2.35058e-05
MIR4418		0.153409	up	0.0910658
ZBTB40	up	0.0110844	up	0.0146726
EPHA8		0.358005	up	0.421999
C1QA		8.59723e-24	up	1.05574e-31
C1QC		7.35438e-28	up	1.3163e-33
C1QB		6.50091e-24	up	8.27382e-31
EPHB2		2.22229e-12	up	9.7457e-17
C1orf234		0.848389	down	0.103398
KDM1A		0.407924	down	0.341193
MIR3115		0.00401613	down	0.0415941
LUZP1	up	0.647528	up	0.012466
HTR1D		3.32329e-05	up	0.000774736
LINC01355	up	1.57488e-19	up	4.57567e-13
ZNF436-AS1		0.00135813	down	0.000483485
TCEA3		2.82224e-06	down	0.00306803
ASAP3	up	0.649391		0.3781
E2F2		0.0865039	up	0.000109749
ID3	down	0.314808		0.201855
MDS2		0.0821098	up	0.420279
RPL11	down	0.311253		0.895116
TCEB3		0.00338416	down	0.0585644
TCEB3-AS1		0.781373	down	0.528244
LYPLA2	down	0.5788		0.751445
GALE	down	0.0527756	down	0.0682361
HMGCL	down	0.0187341	down	0.000887741
FUCA1	up	0.381058	up	0.049522
CNR2		1	up	0.115298
PNRC2	down	0.0495564		0.384627
SRSF10	down	0.0528157	down	0.284461
IFNLR1	up	0.963731		0.796416
GRHL3	up	0.853745		0.0210131
STPG1		0.788517	up	0.603227
NIPAL3	up	9.95392e-07	up	8.80675e-08
RCAN3	up	0.00199644	up	0.351398
LOC100506985	up	0.154792		0.926368
NCMAP	up	8.68825e-09	up	0.0455638
SRRM1		4.8786e-05	down	0.00216651
RUNX3		4.32133e-08	up	1.49809e-07
MIR6731		0.3551	up	0.33043
MIR4425		4.42408e-08	down	6.7809e-07
SYF2	down	0.0024588	down	0.024858
RHD	down	0.350532		0.524702
TMEM50A		0.744009	up	0.0943906
TMEM57		0.462221	down	0.482778
MAN1C1	down	0.240965		0.450191
SEPN1		1.43586e-09	up	5.53571e-12
MTFR1L		0.000145863	down	0.0017032
LOC646471		0.431181	down	0.688251
AUNIP		0.476818	up	0.578821
PAQR7		0.00402626	up	0.00796669
STMN1	down	0.132986	up	0.0661703
MIR3917		0.573094	up	0.375952
PAFAH2	up	1	up	0.853377
EXTL1		0.520419	up	0.000619328
TRIM63		1	up	0.659568
FAM110D		0.00461232	down	0.240053
ZNF593		0.00480004	down	0.0144107
CNKSR1	up	0.852792	down	0.888811
CATSPER4		0.276945	down	0.60351
LOC101928303		0.427043	down	0.0696015
CEP85		0.0173123	down	0.0115364
SH3BGRL3		0.764035	up	0.00766356
UBXN11		0.904071	up	0.295335
CD52		0.0217525	up	0.000220158
ZNF683	up	0.0797767		0.0977359
LIN28A	down	0.162282		0.802677
LOC101928324		1	down	0.772205
RPS6KA1		0.808154	down	0.693535
MIR1976		0.000216544	down	0.000317987
PIGV	down	0.140823	down	0.0920453
ZDHHC18		0.895056	up	0.000443812
NUDC		0.00192988	down	0.187509
TRNP1		0.0166073	down	0.146425
FAM46B		2.87073e-07	down	0.00107712
SLC9A1	down	0.362232		0.607338
WDTC1		0.223886	down	0.00353881
SYTL1	up	0.675829		0.60351
MAP3K6	down	0.684253	down	0.596174
CD164L2		0.0815484	down	0.00646713
GPR3	down	3.40146e-11	down	0.00428067
WASF2		0.647227	down	0.994418
AHDC1	down	0.0541561	down	0.00112711
FGR		9.11721e-08	up	7.36632e-10
IFI6	down	0.101152		0.391739
STX12		1	up	0.60351
SCARNA1		0.159929	up	0.0972554
THEMIS2		7.83997e-18	up	9.74613e-21
SMPDL3B	up	0.190696		0.707034
XKR8	up	0.0526808		0.260079
EYA3	up	0.000447657	up	0.0968413
PTAFR		2.36516e-16	up	2.72993e-20
ATPIF1	down	0.0361585	down	0.363898
MED18		0.736797	up	0.705736
PHACTR4		0.771046	up	0.00639171
SNORA73A	down	0.00102922		0.140208
SNORA73B	down	1.93489e-05		0.128596
TRNAU1AP		0.884973	up	1
SNORA44	down	4.0198e-07	down	7.74849e-06
SNORA16A	down	7.69165e-05	down	0.00102469
RAB42		3.40663e-08	up	0.000134777
TAF12		0.807932	up	0.162212
RNU11	down	3.24465e-42	down	1.87609e-25
YTHDF2		0.181348	down	0.415156
TMEM200B	up	1.83153e-07	up	3.89978e-05
SRSF4	up	0.575563		0.473014
PTPRU	down	1		0.784649
LOC101929406		0.698838	up	0.13235
MATN1		0.000344538	down	5.56787e-05
MATN1-AS1	down	0.0177695	down	0.0257614
LAPTM5		5.56841e-22	up	4.99657e-26
MIR4420		0.00119918	up	0.0106734
SDC3		1.97115e-23	up	1.8743e-24
PUM1		0.0331648	down	0.376671
SNORD103A	down	0.000137662	down	0.0035308
SNORD103B	down	0.000137638	down	0.0035308
SNRNP40	up	0.839072	up	0.524535
ZCCHC17		0.431579	up	0.56739
TINAGL1		1.68709e-14	up	1.84426e-25
HCRTR1		0.474754	up	0.00355358
PEF1		0.673672	up	0.502441
COL16A1		5.2996e-11	up	4.08147e-17
ADGRB2		0.104891	up	1.46213e-05
MIR4254		0.583685	down	0.487932
KHDRBS1		0.020957	down	0.0735216
MIR5585		0.903683	down	0.80985
TXLNA	up	1	up	0.22438
CCDC28B		0.20953	down	0.101207
IQCC		0.00623781	down	0.0727361
DCDC2B		0.0679779	down	0.348343
TMEM234	down	0.897241	down	0.219467
EIF3I	down	0.0681149	down	0.107823
MTMR9LP	down	0.200099	down	0.162044
FAM167B	down	0.076393	down	0.0145007
HDAC1	up	0.321713		0.734759
MARCKSL1	down	3.21559e-08	down	0.0248561
FAM229A		0.639564	down	0.404979
TSSK3		1.88924e-06	down	0.00140501
BSDC1		0.601888	down	0.958718
ZBTB8B		0.0351512	down	0.712059
ZBTB8A		2.87007e-15	up	1.35343e-16
RBBP4		0.0221678	down	0.0179142
SYNC	up	5.74679e-06	up	1.06833e-07
KIAA1522		0.00016209	up	0.0310317
YARS	down	0.0345196		0.148357
FNDC5		0.331188	down	0.564772
HPCA		0.229148	down	0.319778
TMEM54	up	0.000326169	up	1.81585e-08
RNF19B	up	0.0209635	up	0.000634074
AK2	down	0.443279		0.423742
AZIN2		0.00173717	up	0.206376
ZNF362	up	4.81923e-05	up	0.0242643
A3GALT2	down	0.278649	down	0.249111
LOC101929464	down	2.59782e-05	down	2.28872e-05
CSMD2		9.58456e-07	down	0.432535
SMIM12		0.123224	down	0.0647993
DLGAP3	down	0.107106	down	0.405317
LOC653160	up	0.000591956	up	0.00320823
ZMYM6NB		1.07092e-10	up	4.45212e-08
ZMYM6	down	0.312151	down	0.385774
ZMYM1	down	0.975111		1
ZMYM4		0.302858	down	0.0324146
KIAA0319L	up	0.984446	down	0.91772
PSMB2	down	0.93816		1
C1orf216		0.600159	up	0.0499908
CLSPN		0.934024	up	0.582887
AGO4	up	0.143827	up	0.0712794
AGO1	up	0.00474612		0.0223379
AGO3		0.810665	down	0.0308048
TEKT2		0.886308	down	0.593722
TRAPPC3	down	0.700676		0.118457
THRAP3		0.0719215	down	0.303114
SH3D21	down	7.39273e-07	down	1.97202e-07
EVA1B		0.0186026	up	0.133081
STK40	up	4.24002e-11	up	7.43728e-09
OSCP1		0.767682	down	0.110141
MRPS15		0.0213064	down	0.145657
CSF3R		1.11092e-09	up	1.15e-18
GRIK3		0.323989	up	0.452064
LINC01137		0.588462	down	0.817644
ZC3H12A	down	5.58142e-21	down	3.01817e-13
MIR6732		4.01496e-13	down	1.12706e-05
SNIP1	down	0.00354357		0.0530412
DNALI1		0.558158	down	0.761788
GNL2	down	0.118074		0.220376
RSPO1	up	0.000129245	up	4.94223e-09
C1orf109	up	0.230969	up	0.341449
MANEAL		1.37158e-06	down	0.00246045
YRDC	down	0.000316808		0.0757273
MTF1		0.148286	up	0.00752749
SF3A3		0.0102998	down	0.259576
UTP11L		0.622214	down	0.329164
RRAGC		0.0529744	down	0.63815
GJA9	down	0.0596893		0.993359
RHBDL2		0.229178	up	0.0110042
AKIRIN1	down	0.835737		0.847953
NDUFS5	down	0.00445378	down	0.0756834
KIAA0754	up	0.000591198	up	0.000246184
BMP8A		0.225621	down	0.256619
PPIEL		0.658747	down	0.598582
PABPC4		0.443557	up	0.00070061
SNORA55		5.6495e-07	down	0.00025835
HEYL	up	4.89363e-08	up	0.00733658
HPCAL4	up	0.000320532		0.00224192
TRIT1	down	0.00115867	down	1.52923e-06
MYCL		0.000343567	down	6.16907e-08
MFSD2A	down	0.176798		0.888828
CAP1		0.926257	up	0.0450567
PPT1		0.341398	up	0.397987
RLF	down	9.84177e-07	down	0.000115488
COL9A2	up	5.02086e-10	up	9.4231e-13
SMAP2	down	0.232283	down	0.71228
ZFP69B		0.0195543	up	0.014056
ZFP69	up	0.241401	up	0.60351
EXO5		0.619233	up	0.16517
ZNF684	down	0.671363	down	0.163335
RIMS3	up	0.000378989	up	0.190154
NFYC-AS1		0.0611196	down	0.262542
NFYC	up	0.481467		0.175282
MIR30E		0.000116676	up	0.0118729
MIR30C1	up	0.00202316	up	0.00179532
KCNQ4	up	1.19464e-06	up	0.311764
CITED4		0.00600036	down	0.000768547
CTPS1		7.66145e-07	up	2.08627e-05
SLFNL1-AS1		0.0186795	up	0.313025
SCMH1	up	0.75873		0.419558
EDN2	up	0.196157	up	0.000422521
HIVEP3	up	0.000275048	up	0.0188603
FOXJ3		0.0134259	down	0.44026
RIMKLA	down	0.00555026	down	3.63723e-06
ZMYND12		0.230261	down	0.0540409
PPCS	down	0.330772	down	0.272411
CCDC30		0.473662	down	0.217099
PPIH	down	1	up	0.80916
YBX1		0.0995811	down	0.414088
CLDN19	up	0.0256624		0.157526
P3H1		0.0260238	up	0.000172946
LOC100129924	down	0.00887399		0.0182539
SVBP		0.100498	down	0.347079
ERMAP	up	6.40825e-06	up	0.000740207
SLC2A1	down	0.441481	down	0.00241467
SLC2A1-AS1		0.030803	down	0.0322787
FAM183A		0.44076	up	0.963083
EBNA1BP2	down	0.628459		0.779716
CFAP57		0.162675	up	0.153134
TMEM125	up	0.000500795		0.113314
TIE1	up	0.258348	up	0.766769
MPL		0.0133263	down	0.63024
CDC20	down	4.6267e-08		0.000814541
ELOVL1		0.674074	up	0.198898
MED8		0.788991	up	0.23473
SZT2	up	0.268797	up	0.2672
MIR6735	up	0.0190337		1
PTPRF		0.648681	up	0.334918
KDM4A		0.424734	up	0.537325
KDM4A-AS1		0.000869333	down	0.0108759
MIR6079		0.611222	down	0.398619
ARTN	down	5.17828e-11	down	1.21004e-06
IPO13	up	0.889456		0.663777
DPH2	up	0.512959	up	0.264816
ATP6V0B	down	0.0253124	down	0.0108071
B4GALT2		0.988291	up	0.147146
CCDC24		0.252384	down	0.161235
SLC6A9		0.308016	up	0.861127
KLF17		0.575563	up	0.354165
ERI3		0.982271	up	0.591423
ERI3-IT1		0.316136	up	0.60351
RNU5F-1	down	0.300628	down	0.00476581
RNU5D-1	down	2.84818e-11	down	8.23113e-11
KIF2C		0.105854	down	0.60351
RPS8	down	0.021357	down	0.337482
SNORD55		1.33186e-05	down	0.000244968
SNORD46	down	8.81422e-12	down	5.36422e-07
SNORD38B	down	3.09935e-05	down	0.0153273
BEST4		0.000332133	down	0.00349821
PLK3	down	1.42852e-09	down	0.000111624
TCTEX1D4		0.0791999	down	0.00137633
BTBD19	down	0.107442	down	0.0399352
PTCH2	down	2.26512e-15	down	3.39056e-11
EIF2B3	down	0.700388	down	0.706375
HECTD3		0.907348	down	1
UROD	down	0.153089	down	0.202693
ZSWIM5		0.0468678	down	0.110948
LINC01144		1.21791e-08	down	2.64185e-08
HPDL	down	0.372016	up	0.975821
MUTYH	up	0.610836		0.638009
TESK2		0.75178	up	0.835339
CCDC163P	up	0.405014	up	0.14278
MMACHC		0.0394538	down	0.0142665
PRDX1		0.0381606	up	0.191351
AKR1A1		0.00128572	up	0.000207232
CCDC17		1	down	0.134171
GPBP1L1	up	1		0.941221
RPS15AP10		0.912903	down	0.777668
TMEM69	down	0.171017	down	0.264431
MAST2		0.000143404	up	4.70976e-07
PIK3R3		4.5049e-08	up	1.92355e-15
LOC101929626		0.320911	up	0.380039
POMGNT1		0.130055	up	0.484386
LRRC41	down	0.169507	down	0.319272
UQCRH	down	2.18578e-15	down	3.28988e-08
FAAH	down	0.865923	down	0.0465274
FAAHP1	down	0.00502627	down	0.0704362
MKNK1-AS1		1	up	0.429089
MKNK1		0.412017	up	6.73859e-05
MOB3C	down	0.558052		0.60351
ATPAF1	down	3.09196e-06	down	2.52827e-05
TEX38	down	0.206923		0.886702
EFCAB14		0.219624	down	0.0439067
CYP4A11		0.660635	up	0.330929
LINC00853		0.867726	down	0.62871
PDZK1IP1	up	0.029908	up	2.18695e-05
TAL1	up	1.90677e-12	up	3.47846e-20
CMPK1	down	0.470981	up	0.668626
LINC01389		0.383426	up	0.167593
FOXE3		0.923291	up	0.334918
FOXD2-AS1	up	2.48021e-05	up	1.17887e-06
FOXD2	up	0.816092		0.0111345
TRABD2B		0.000138947	up	2.56185e-08
SLC5A9		0.780655	up	0.532459
SPATA6		0.716929	down	0.0506121
BEND5	down	0.00589731	down	2.66612e-07
LOC101929721		1	up	0.285417
ELAVL4		0.000954644	up	0.000790545
DMRTA2	down	0.0277327		0.396039
FAF1	down	0.00389326	down	0.0133744
CDKN2C	down	6.13362e-06		0.0173226
MIR4421		0.695437	up	0.688354
RNF11	down	0.0373124	down	0.570758
EPS15		0.785548	up	0.481198
OSBPL9	up	0.498887	up	0.424881
NRD1	down	0.721994	up	0.831219
RAB3B		9.16175e-10	up	2.09729e-18
TXNDC12		0.179037	up	0.0391455
KTI12	down	0.131507	down	0.325443
TXNDC12-AS1		0.640659	down	0.744232
BTF3L4	down	0.494862	down	0.800103
ORC1		0.668182	down	0.257051
PRPF38A		0.00164379	down	0.000309624
ZCCHC11		0.0723538	down	0.0101855
GPX7	up	0.658296	up	0.0606275
FAM159A	up	3.50628e-05	up	0.000985963
ECHDC2		1	down	0.513344
SCP2	down	0.000364739	down	0.000117623
MIR1273F		1	down	0.121367
PODN		3.96278e-05	up	4.00744e-07
SLC1A7	up	0.30694	up	0.0142381
MAGOH	down	0.586052	down	0.452605
LOC100507564		0.11255	down	0.0150641
LRP8	down	0.647983		0.920138
GLIS1		0.532927	down	0.171009
NDC1	down	0.307735		0.00207805
YIPF1		1.25194e-05	up	6.56287e-05
DIO1		0.507292	up	0.363247
HSPB11	up	0.307374	up	0.560828
TMEM59	down	0.00538155		0.753895
TCEANC2		0.972636	up	0.535056
CYB5RL	up	0.248322		0.420383
MRPL37	down	0.410855		0.621365
SSBP3		1.03961e-05	down	0.00494122
SSBP3-AS1		0.814825	down	0.900132
ACOT11		0.195857	down	0.168644
FAM151A		0.883628	up	0.60351
MROH7		0.0741898	down	0.0632633
MROH7-TTC4		0.143343	down	0.0375328
PARS2		0.154954	down	0.213152
TTC22		0.716	down	0.861172
C1orf177	up	0.62314	up	0.237459
DHCR24	up	0.0522275	up	0.12051
TMEM61		0.432756	down	0.152934
BSND		0.698838	down	0.972581
PCSK9		0.0544357	up	3.39506e-05
USP24		0.85792	up	0.977952
LOC100507634	down	0.753785		0.784535
PPAP2B	down	0.0656957	down	0.219263
PRKAA2	down	0.000742624	down	3.02029e-06
DAB1		3.93815e-05	up	0.000693665
OMA1	down	0.575563	down	0.0374304
TACSTD2	up	6.22358e-17	up	5.48613e-13
MYSM1	up	0.179394	up	0.962391
JUN		2.10557e-23	down	2.31059e-20
LINC01135	down	3.66909e-05	down	4.02511e-06
LINC01358		0.00110653	up	0.407221
HSD52		0.704195	down	0.329691
FGGY	down	0.289042	down	0.369471
LOC101926944		0.277937	up	0.206795
HOOK1		0.0468678	down	0.00441808
NFIA-AS2	up	0.290446	up	0.0169866
NFIA	up	0.0204301	down	0.751445
INADL		1	down	0.754464
MIR3116-1		0.777153	up	0.842135
L1TD1	up	0.13355	up	0.0825795
KANK4		1.11986e-10	down	3.47345e-07
USP1	down	0.0745319	down	0.709371
DOCK7	up	1.90826e-05	up	0.0052159
ATG4C		0.622938	up	0.268818
LINC00466		1	up	0.305428
FOXD3-AS1		0.860767	up	0.386751
ALG6		0.867726	up	0.737023
ITGB3BP		0.87696	down	0.854313
EFCAB7	up	0.67627		0.651338
DLEU2L		0.476156	up	0.78415
PGM1	down	0.0625698		0.00298415
ROR1		4.93255e-06	up	2.16568e-12
ROR1-AS1		0.5104	up	0.330957
UBE2U		0.0368197	up	0.428692
CACHD1	up	3.66503e-10	up	0.122595
MIR4794	up	0.168078		0.568268
JAK1		0.0582827	down	0.346693
LINC01359	up	0.0222513	up	0.0630153
MIR3671	up	0.124604	up	0.153234
MIR101-1	up	0.439207	up	0.771919
AK4	down	0.774159		0.00174426
DNAJC6		0.286464	down	0.197554
LEPROT		0.0139423	up	0.00845215
LEPR		3.44172e-08	up	2.36452e-09
SGIP1		0.00860299	up	1.77395e-06
MIR3117	up	0.418575		0.334918
TCTEX1D1	up	0.202851	up	3.21783e-05
INSL5		0.172255	up	0.217218
WDR78		0.68817	down	0.544798
MIER1	down	0.10124	down	0.123196
SLC35D1		1.00606e-05	up	0.00790828
IL12RB2		0.867726	up	0.0155985
SERBP1	down	0.00243114	down	0.390328
GADD45A		0.042523	up	6.38395e-10
GNG12		4.23752e-09	up	2.62968e-12
DIRAS3		0.00213499	up	0.00595853
WLS	up	2.54561e-05	up	0.0431227
MIR1262	up	0.000150131	up	0.0286398
DEPDC1		0.192443	up	0.016777
LRRC7	up	0.00586294		0.00446244
LRRC40	down	0.0994824	down	0.574082
SRSF11	down	0.277223		0.421897
ANKRD13C	down	0.293708	down	0.147825
HHLA3		0.178077	down	0.0518138
CTH	down	4.37757e-31	down	2.39534e-25
PTGER3		0.929456	up	2.00815e-05
ZRANB2		0.396412	down	1
ZRANB2-AS2		0.33348	down	0.0298385
NEGR1		4.24198e-18	up	9.46596e-17
NEGR1-IT1		0.00521401	up	0.0902176
LRRIQ3	down	0.437425	down	0.176671
ERICH3		0.0152678	up	0.0059569
CRYZ	up	0.822538		0.274285
TYW3	down	0.428413		0.409828
SLC44A5		0.00483239	down	0.596362
ACADM	down	5.6495e-07	down	0.00234731
DLSTP1		0.0251342	down	0.599839
RABGGTB	down	0.857108		0.525149
SNORD45A		0.296187	up	0.405258
SNORD45B	up	0.198561	up	0.334918
MSH4		1	up	0.313127
LOC101927342		1	up	0.213484
ST6GALNAC3		0.162967	up	0.252304
ST6GALNAC5		4.66244e-06	up	5.1609e-11
AK5	up	0.00678013	up	0.00966526
ZZZ3	up	0.061119	up	0.0691565
USP33	down	1		1
NEXN-AS1	down	0.897536	up	0.543896
NEXN		3.62319e-05	up	1.85904e-09
FUBP1		0.410186	down	0.585588
DNAJB4		0.800271	up	0.0943906
GIPC2		2.38039e-06	up	4.53496e-10
PTGFR		2.9464e-11	up	0.581476
IFI44L		0.00144189	up	0.069676
IFI44		0.000720296	up	0.0210004
ADGRL4		1.68036e-06	up	1.98074e-07
LOC101927560	up	0.485008		0.422731
TTLL7		2.16889e-06	up	0.00238143
PRKACB	up	0.00220544	up	1.93279e-05
UOX		1	down	1
DNASE2B	up	0.648069	up	0.127982
RPF1	down	0.629332	up	0.853955
CTBS		0.550778	up	0.52988
LINC01461		0.867726	up	0.60351
LPAR3		9.11748e-07	up	2.44544e-07
MCOLN2		3.5752e-21	up	2.06038e-20
MCOLN3		3.37813e-22	up	3.52386e-24
WDR63		0.00352704	up	9.02748e-07
MIR4423	up	0.104178		0.0349529
SYDE2	up	0.00486616	up	0.281879
LOC646626		0.0831612	down	0.344127
DDAH1		2.06532e-25	up	2.09729e-18
CYR61		2.21499e-13	up	5.10025e-15
ZNHIT6		1	up	0.534103
COL24A1		0.628584	up	0.848455
ODF2L		0.000221418	up	0.159328
MIR7856	up	0.0940645	up	0.218216
SH3GLB1		0.888628	up	0.544653
SEP15		0.0103375	up	0.687071
LINC01140		0.33531	up	0.443131
LMO4		0.898108	up	1.36706e-05
PKN2-AS1		0.575145	up	0.390795
PKN2		0.800271	up	0.928929
GTF2B	down	0.387554	down	0.380656
CCBL2		0.834977	up	0.95172
RBMXL1		1	up	0.812412
GBP3		2.231e-13	up	3.55245e-13
GBP1		3.2953e-17	up	4.36257e-20
GBP2		1.36813e-13	up	2.98319e-18
GBP7		0.000230686	up	3.72756e-05
GBP4		1.6203e-15	up	1.39444e-20
GBP5		4.21802e-08	up	1.17968e-10
GBP6	up	4.41909e-09	up	9.95993e-05
GBP1P1	down	0.197441		0.208837
FLJ27354	up	0.732831		0.840577
LRRC8C	up	5.26437e-12	up	5.12278e-05
LRRC8D		9.13755e-06	up	4.81817e-05
GEMIN8P4	up	0.791913	down	0.856339
ZNF326	down	1		0.719348
ZNF644	down	0.831795	down	0.117809
HFM1		0.855122	down	0.0539306
SETSIP		0.000514899	down	0.948189
KIAA1107		1	down	0.469636
RPAP2		0.68	up	1
GFI1	up	0.271718	up	0.00703573
EVI5	up	0.773689	up	0.532698
RPL5	down	0.143373	down	0.428692
SNORD21	down	0.000272565	down	0.00883443
SNORA66		0.0378807	down	0.339628
LOC100131564		0.896468	down	0.588717
DR1		1	up	0.449224
FNBP1L		0.597967	down	0.149116
DNTTIP2	down	3.55059e-07	down	0.00128959
GCLM		0.000105217	down	0.000618426
ABCA4		1.29918e-06	up	0.000119821
ARHGAP29		0.0588557	up	0.202938
ABCD3		0.194952	down	0.00564574
F3	down	0.0788232	down	0.330693
LINC01057		0.779437	down	0.0022593
MIR378G		0.482419	up	0.402727
LOC729970	up	0.680009	up	0.256342
ALG14		0.970785	up	0.734424
TMEM56		1	down	0.139106
TMEM56-RWDD3		0.71393	up	0.868023
LOC101928118		0.125919	down	0.246686
FLJ31662		0.94628	up	0.208526
PTBP2		0.0147071	down	0.0346908
DPYD		0.0006462	up	0.00469436
MIR137HG		0.262462	up	0.0314541
LOC729987		0.00200658	up	0.000145737
SNX7		0.633374	up	0.0292354
LPPR5	down	2.93178e-05	down	0.130207
PALMD		0.00382024	up	2.93044e-07
FRRS1		0.0275078	up	1.04584e-05
AGL		0.920384	up	0.788375
SLC35A3		0.673672	up	0.159477
HIAT1	down	1		0.817952
SASS6		1	up	0.90935
TRMT13		0.146171	up	0.209686
RTCA-AS1	down	0.554745	down	0.623069
RTCA		0.247209	up	0.0472401
MIR553		0.862879	down	0.924246
GPR88		4.4421e-09	up	1.50674e-12
LINC01349		5.34566e-07	up	0.00104518
VCAM1	up	1.77534e-23	up	4.69944e-24
EXTL2	down	0.31527		0.548276
SLC30A7		0.0187392	up	0.000182253
LOC102606465		0.973211	up	0.67353
S1PR1		0.687518	up	9.10128e-05
OLFM3	up	0.703355		0.266794
COL11A1		7.82948e-13	up	4.03226e-14
LOC101928436		0.259678	down	0.877646
AMY2B		5.55155e-06	down	0.00806882
ACTG1P4	up	0.0379599	up	0.0440122
AMY2A		0.00186098	down	0.496209
LOC100129138	up	0.862003		0.996963
PRMT6		0.571272	down	0.0620705
VAV3		3.70346e-14	down	0.00203431
VAV3-AS1	down	0.00683913		1
SLC25A24	up	0.280203	up	0.711344
NBPF6		0.920168	up	0.124774
FAM102B		4.65138e-18	up	1.73405e-17
HENMT1		0.0209468	up	0.00464872
STXBP3	down	0.740522	down	1
GPSM2	down	0.165171	up	0.0769713
CLCC1	up	0.0212005		0.182132
WDR47	down	0.0515722	down	0.428692
TMEM167B	down	0.458151		0.819522
SCARNA2	down	0.160418	down	0.00549139
KIAA1324	up	0.152342	up	2.18648e-05
SARS	down	0.37215		1
CELSR2	up	4.35228e-05	up	0.399299
PSRC1	up	0.0896367	up	0.402014
MYBPHL		0.646378	down	0.236528
SORT1	up	0.00163906		0.136738
PSMA5		0.633504	up	0.60351
SYPL2	up	1		0.276408
ATXN7L2	up	0.238718		0.11535
CYB561D1	up	4.89555e-09	up	2.71921e-07
MIR197	down	0.509881	down	0.0076879
GNAT2		0.0354456	up	0.60351
GSTM4		0.000188517	down	0.000971817
GSTM2		0.0220372	down	0.0129165
GSTM1		0.865923	down	0.118197
GSTM5		0.854027	down	0.067513
GSTM3		8.19206e-08	down	7.61529e-07
CSF1	down	0.000131645		0.000612424
AHCYL1	down	6.56837e-07	down	7.51741e-05
STRIP1		1	up	0.913637
ALX3	up	0.218658	up	0.00147037
UBL4B		0.634222	up	0.927549
SLC6A17	up	3.60811e-11	up	8.15998e-06
KCNC4-AS1		0.000167381	down	0.0830239
KCNC4	down	0.614317		0.743769
RBM15		0.0221632	down	0.0369503
LAMTOR5	down	2.97651e-05	down	0.00594361
LAMTOR5-AS1		0.0608059	down	0.268818
CYMP		0.820718	up	0.60351
KCNA2		0.134266	down	0.00152909
KCNA3		3.70867e-08	up	3.57161e-09
CD53		2.80217e-22	up	3.26514e-27
LRIF1	down	0.00198351	down	0.143158
DRAM2	down	0.369844		0.735013
CEPT1		0.524214	up	0.787973
DENND2D		6.13362e-06	down	0.0167455
CHIAP2		0.861876	up	0.273287
CHIA		0.996311	up	0.386805
OVGP1		0.197374	down	0.0596559
WDR77	down	0.00361892	down	0.0923848
ATP5F1	down	1.08444e-09	down	3.22178e-05
C1orf162		0.0312081	up	0.000739791
TMIGD3		7.01779e-12	up	2.48534e-20
ADORA3	up	1.04646e-12	up	2.03211e-17
LINC01160	up	0.512074	up	0.133126
RAP1A	down	1	up	0.801231
FAM212B	up	1	up	0.00147935
FAM212B-AS1	down	4.88442e-06	down	0.000992959
DDX20		1	up	0.96357
KCND3	up	0.335782	down	0.000663447
KCND3-IT1	up	0.766387	down	0.354165
LOC643355		0.217701	down	0.322933
CTTNBP2NL		1.36813e-13	up	8.27327e-13
WNT2B	up	1.6198e-14	up	1.93786e-11
CAPZA1		0.0881758	up	0.00194786
MOV10		0.186202	up	0.406594
RHOC	up	0.0350129	up	0.294982
PPM1J	down	8.10119e-05	down	0.0052951
LINC01356		0.243989	down	0.735177
SLC16A1	down	6.08042e-19	down	0.0041359
AKR7A2P1		0.209583	up	0.300952
SLC16A1-AS1	down	0.198076	down	0.19711
LOC100996251		0.884972	down	0.312083
LRIG2	up	0.151036		0.195649
MAGI3		0.309482	down	0.00445624
PHTF1	up	0.000354212	up	0.0208205
RSBN1		0.0112844	down	0.0244595
AP4B1-AS1		0.00832974	down	0.0194204
PTPN22		9.69423e-06	up	4.62094e-05
AP4B1	up	0.0634101	up	0.907703
DCLRE1B	up	0.438607		0.878479
HIPK1-AS1	down	2.03265e-09	down	1.57311e-09
HIPK1		0.449697	down	0.163785
OLFML3		0.00279319	up	0.0229501
SYT6		1	up	0.941561
TRIM33		1	down	0.50052
BCAS2	down	0.0892925	down	0.60351
DENND2C	up	0.0348805		0.0138483
NRAS		0.00808397	up	0.00308278
CSDE1	down	0.242118		0.844327
SIKE1		0.927452	down	0.689775
TSPAN2	up	4.56569e-14	up	8.50641e-20
NGF	up	2.02636e-05	up	2.35912e-10
VANGL1		7.13658e-17	up	6.18956e-17
NHLH2	up	1.97348e-05	up	4.08094e-07
LOC101928977	down	0.0793467	down	0.371875
SLC22A15	down	0.155431		0.229837
MAB21L3	down	0.624299	up	0.91557
ATP1A1		0.413904	down	0.00311359
ATP1A1-AS1	up	1	up	0.904602
LOC101929023	up	0.694251	up	0.279154
MIR548AC	down	0.639369	down	0.926791
IGSF3	down	6.44773e-09	down	2.40142e-05
CD2		0.00159621	up	1.88309e-06
PTGFRN	up	0.341955	up	0.522432
LOC101929099	up	0.475478		0.583025
TTF2		0.955767	down	0.45615
TRIM45		0.688711	down	0.770449
VTCN1	down	0.159396	down	0.280846
LOC100996263	down	0.00151387	down	0.00502227
GDAP2	up	0.598068	up	0.836585
WDR3		0.821545	up	0.57355
SPAG17	up	0.000338899		0.16399
WARS2	down	0.0303919	down	0.074756
LOC101929147		0.792622	up	0.599385
HAO2	up	0.0160653	up	0.382783
HSD3B2	up	0.164047	up	0.240665
HSD3B1		0.444172	up	0.0393807
ZNF697		0.287119	up	0.0371116
PHGDH		0.708683	up	0.545025
NBPF7		1	up	0.298451
NOTCH2	up	4.81634e-13	up	3.91469e-07
SEC22B		0.774029	up	0.246833
PFN1P2	up	0.706431		0.33689
NBPF8		0.0228642	up	0.123155
RNVU1-19	down	2.67185e-12	down	1.47219e-10
LINC00623	up	0.89712		0.486858
RNVU1-20	down	2.52628e-18	down	5.5983e-12
RNVU1-4	down	2.54889e-18	down	5.62839e-12
FCGR1B		4.48558e-13	up	5.00287e-18
HIST2H2BA	down	0.0440678	down	0.146921
FAM72B	up	0.277302	up	0.0375146
SRGAP2C	up	0.00395634	up	0.0741944
SRGAP2-AS1	up	0.0614535	up	0.142055
EMBP1	up	0.00011171	up	4.254e-07
LOC388692		0.464915	up	0.60351
FAM231D		0.464915	up	0.60351
FCGR1C		4.30631e-12	up	3.13996e-16
FAM72C	up	0.883366	up	0.541108
SRGAP2D		0.0102361	up	0.00109814
RNVU1-15	down	2.25825e-28	down	9.78701e-17
NBPF15	up	1.58524e-05	up	0.000700216
SRGAP2B	up	0.000192058	up	0.0413548
FAM72D	up	0.465131	up	0.0637943
RNVU1-14	down	8.03451e-31	down	4.07e-18
NBPF20	up	0.00895983	up	0.00355792
NBPF25P	up	0.320189	up	0.383783
GPR89A	down	0.647893	up	1
PDZK1		0.471154	up	0.872995
CD160		0.470109	up	0.140888
RNF115		0.804693	up	0.920502
NUDT17		0.636481	down	0.583925
PIAS3	up	0.639307		0.471601
MIR6736		0.660635	down	0.100734
PEX11B	down	0.752964		0.259676
GNRHR2		0.000711402	down	0.024342
RBM8A		6.10096e-06	down	0.00116429
LIX1L	up	0.203102		0.836415
ANKRD34A		3.02126e-15	down	2.85478e-06
POLR3GL		0.742464	up	0.928058
TXNIP		0.000135731	up	4.49018e-07
RNVU1-6	down	1.27117e-36	down	8.58833e-23
LOC101928979	up	0.0871198	up	0.987382
NBPF10	up	0.00978938	up	0.375164
NOTCH2NL	up	0.0602364	up	0.428692
CH17-408M7.1	up	0.0721019	up	0.403921
HYDIN2	up	0.00156766	up	0.0497541
NBPF12	up	0.106724	up	0.669457
LOC728989		0.597352	up	0.254467
RNVU1-8	down	5.17598e-13	down	3.15112e-08
PRKAB2	up	8.405e-07	up	7.1882e-15
PDIA3P1	up	0.465268		0.207644
CHD1L	down	0.868182		0.589181
LINC00624		1	up	0.67342
ACP6	up	0.761588		0.376969
GJA5		9.53195e-08	up	6.65637e-09
GPR89B		0.366244	up	0.83572
PDZK1P1		0.685318	up	0.354165
RNVU1-7	down	4.86586e-17	down	7.86569e-10
NBPF11	up	0.0161301	up	0.258954
LOC101927468	down	1		0.787982
MIR5087	down	8.63411e-08	down	3.94605e-06
RNVU1-1		0.674645	up	0.383223
RNU1-13P	down	5.51278e-06	down	4.29525e-07
LOC100132057		0.730812	up	0.736766
RNVU1-3	down	1.67499e-06	down	0.000221696
LINC01138		0.000310435	down	4.12993e-05
NBPF14	up	4.00467e-07	up	0.0173541
PDE4DIP	up	0.16495	up	0.354835
NBPF9	up	0.00485058	up	0.0162798
PPIAL4C		0.506274	down	0.742619
LINC00869	up	0.812631	down	0.620827
HIST2H2BF		6.28835e-05	down	0.00227723
FCGR1A		6.46957e-19	up	2.52188e-24
HIST2H3D	up	6.03186e-06	up	0.0308203
HIST2H4B		0.472509	up	0.395665
HIST2H4A		0.472686	up	0.395665
HIST2H3A	up	0.703355		0.268811
HIST2H3C	up	0.703355		0.268818
HIST2H2AA3		0.371577	down	0.418412
HIST2H2AA4		0.371577	down	0.418412
HIST2H2BE		1.42592e-07	down	0.0004748
HIST2H2AC	down	1.90932e-06	down	0.00073373
HIST2H2AB	down	6.64805e-06	down	4.15449e-05
BOLA1	down	1.38033e-06	down	4.79818e-05
SV2A		0.000834742	down	0.0223682
MTMR11	up	1.05703e-05	up	0.000121851
OTUD7B		0.703355	up	0.817917
VPS45		0.542855	up	0.428692
PLEKHO1		1.23653e-08	up	1.83256e-11
ANP32E	down	0.000108312	down	0.00825428
CA14		0.591897	down	0.0792306
C1orf54		0.0943139	down	0.364926
CIART		7.92396e-17	down	7.94459e-11
MRPS21	down	0.00012682	down	0.000510243
PRPF3		0.861657	down	0.430265
RPRD2		0.245573	down	0.267114
TARS2		0.394391	down	0.775907
MIR6878	up	0.770692		0.881496
ECM1		0.000894255	up	7.04849e-13
FALEC		1	down	1
ADAMTSL4-AS1	down	6.72395e-07	down	6.45747e-06
MCL1	down	3.17777e-05	down	0.000577391
ENSA		0.172201	down	0.0359519
HORMAD1		0.317566	up	0.0095927
CTSS		9.86653e-16	up	3.58655e-23
CTSK		0.148948	up	0.236282
ARNT	up	0.267379	up	0.0165207
SETDB1	up	0.455039		0.549162
CERS2		0.975202	down	0.420457
ANXA9		0.112216	down	0.61414
FAM63A		0.470243	down	0.0506855
PRUNE		0.369984	down	0.13982
BNIPL	up	0.228736		0.307228
C1orf56		0.927281	down	0.748292
MLLT11		0.96695	up	0.926089
GABPB2	down	1		0.707324
SEMA6C	up	0.338429	down	0.925786
TNFAIP8L2-SCNM1		1	up	0.391591
TNFAIP8L2		3.7898e-07	up	1.24793e-10
LYSMD1		0.0695066	down	0.0606546
SCNM1		1	up	0.399357
TMOD4	up	1.92026e-08	up	0.000593438
ZNF687		0.0217525	down	0.0179455
PI4KB	up	0.954253		0.354008
RFX5	up	0.514694	up	0.229164
GBAT2		0.434228	down	1
SELENBP1		0.146755	up	0.959464
PSMB4	down	0.705944	up	0.798138
POGZ		0.435723	down	0.126134
CGN	down	0.0145407	down	0.683258
TUFT1	down	0.0236673	down	0.785836
MIR554	down	0.000451205	down	0.00137633
SNX27		0.298681	down	0.0447855
LINGO4		0.00173589	down	0.005842
RORC		0.000777003	down	0.000787716
C2CD4D	down	0.0659763	down	0.0326434
LOC100132111		0.688712	up	0.556139
S100A10		1.15613e-14	up	5.49818e-21
NBPF18P	up	0.209598	up	0.0786892
S100A11		1.52862e-11	up	3.78016e-17
TCHH		0.00134493	up	1.51751e-09
HRNR		0.867726	up	0.0636372
FLG		0.344979	up	0.0513809
FLG-AS1	up	0.00102505	up	0.000738689
FLG2	up	0.840009		0.136607
LCE5A	up	0.88031	up	0.60351
SPRR1B		0.429467	up	0.38664
SPRR2D	up	0.516999	up	0.12051
S100A12		0.207449	up	0.00038685
S100A6		0.000904548	up	0.283827
S100A5	down	0.0314085		0.0266148
LOC101928034		0.851519	down	0.366076
S100A3	down	0.000266311		0.020239
S100A16		0.000243943	up	2.84275e-13
S100A13		0.0361621	up	0.81888
S100A1		0.555238	up	0.721386
SNAPIN	down	0.445628		0.723175
ILF2		0.139051	down	0.456967
NPR1	down	0.0320357		0.629828
INTS3	up	0.329637	up	0.581246
SLC27A3	up	1		0.872995
LOC343052	up	0.274838		0.60351
GATAD2B		0.271783	down	0.268818
DENND4B	up	0.766885	up	0.0688126
MIR6737		0.19088	down	0.336684
CREB3L4		0.226984	down	0.233575
JTB	down	0.243257	down	0.016238
RAB13		0.191487	down	0.334918
RPS27	down	0.226911		0.553792
TPM3	down	0.0382261	down	0.298744
C1orf189		0.566616	up	0.304394
UBAP2L	down	0.470696		0.566556
HAX1	down	0.0445809	down	0.20524
ATP8B2	up	2.69679e-06	up	0.102107
IL6R		0.0215195	up	8.02727e-07
SHE		8.31786e-05	up	7.67931e-10
TDRD10		0.0526445	up	0.000300409
UBE2Q1-AS1		0.160731	down	0.88349
PMVK		0.00826836	down	0.000483726
PYGO2		0.393081	down	0.0125559
SHC1	up	0.00757846		0.00169679
CKS1B		1.85048e-05	down	0.00373445
MIR4258		1.56196e-12	down	3.62101e-07
FLAD1	up	0.524214	up	0.0256625
LENEP	up	0.529557	up	0.793551
ZBTB7B	down	0.000385911	down	8.20247e-05
DCST1	down	0.00146369	down	0.000211152
LOC100505666		0.0200089	down	0.0754688
ADAM15	down	0.157462		0.646331
EFNA4	down	0.254276	down	0.0745065
EFNA3	down	4.18287e-07	down	7.98245e-09
SLC50A1		0.0368718	down	0.0365482
DPM3	down	0.600591	down	0.621866
KRTCAP2	up	0.995584		0.811909
MIR92B	down	0.071692	down	0.0439669
MTX1	down	0.568189	down	0.784259
GBAP1	up	0.0819636	up	0.0601916
GBA	up	0.000519276	up	0.00862047
SCAMP3	down	0.809839		0.955835
CLK2		0.422978	down	0.0630309
HCN3		0.00444464	down	0.0217813
PKLR		0.477884	down	0.340982
FDPS	down	0.266142	down	0.60351
RUSC1-AS1		0.482674	down	0.650622
RUSC1		0.00301694	down	0.0407622
ASH1L		0.731787	down	0.414553
ASH1L-AS1	down	0.000308481	down	0.00234535
YY1AP1	down	5.59799e-07	down	5.70971e-05
DAP3	down	0.866602		1
GON4L	up	0.977875	up	0.798006
SYT11	up	4.83893e-06	down	0.860306
RIT1	down	0.00219423	down	0.0397442
KIAA0907		0.000164793	down	0.00137142
SNORA80E	down	0.000143614	down	9.5416e-05
SCARNA4	down	5.09297e-09	down	9.79567e-07
RXFP4	down	0.147659	down	0.0443145
ARHGEF2	up	0.820875	up	0.339631
SSR2	up	0.835999	up	0.571767
LAMTOR2	down	0.249756	down	0.145434
RAB25	up	0.0801958	down	0.227021
SEMA4A	down	0.011512		0.149275
SLC25A44		0.0319774	down	0.0908059
PMF1		0.471504	down	0.944053
BGLAP	up	0.278266	up	0.458016
SMG5	up	0.647309	up	0.22959
TMEM79	up	1		0.972283
GLMP	up	2.84818e-11	up	6.30441e-06
VHLL		0.66191	down	0.61192
CCT3	down	0.00112982	down	0.0194813
MIR9-1		0.645897	down	0.616901
IQGAP3		0.00056105	up	2.14613e-12
TTC24		0.692981	up	0.0404416
APOA1BP		9.25305e-05	down	4.10045e-07
GPATCH4		0.782906	up	0.0498601
BCAN	down	0.285095		0.267283
CRABP2	down	5.45427e-09	down	0.0647755
ISG20L2		5.44372e-05	down	0.00124278
RRNAD1		0.723449	down	0.162479
MRPL24	down	0.00855519	down	0.0549156
HDGF		0.00366616	down	0.140334
PRCC		0.0348077	down	0.0283273
SH2D2A		0.000176891	up	0.0687641
NTRK1		0.00961826	up	0.114252
INSRR		0.467113	up	0.0126109
PEAR1		6.01842e-38	up	4.40754e-41
LRRC71	up	0.0554492	up	0.00205986
ARHGEF11	up	1.19115e-07	up	0.000179736
MIR765		0.744975	up	0.806631
ETV3	down	0.00118628		0.00548788
FCRL3	up	0.418586		0.0340573
KIRREL	up	1.89359e-11	up	0.00045859
CD1D	down	0.247078	down	0.284315
CD1C	up	0.000678073	up	0.000159633
CD1E	up	0.0161844	up	0.191801
SPTA1		0.00372358	up	0.00125395
MNDA		5.9295e-22	up	1.79606e-29
PYHIN1		0.214648	up	0.0243084
AIM2		3.16007e-06	up	5.71077e-09
CADM3	up	1.52441e-58	up	3.44602e-55
CADM3-AS1	up	7.15192e-09	up	8.48715e-06
ACKR1	up	1.99648e-35	up	2.49964e-30
FCER1A		1.07352e-07	up	1.84186e-12
OR10J5		0.426807	up	0.15618
APCS	up	0.120625		0.28577
DUSP23	up	1.32366e-08	up	0.00028583
FCRL6		6.87864e-15	up	1.39579e-08
SLAMF8		1.77409e-16	up	2.11102e-16
C1orf204		0.948988	down	0.67353
CFAP45		0.085977	up	0.39826
MIR4259		0.322981	down	0.334918
TAGLN2	up	4.20515e-12	up	6.89048e-11
PIGM		0.223869	down	0.324174
KCNJ10	down	5.15902e-15	down	9.41839e-05
KCNJ9	down	0.00400065	down	0.203153
IGSF8	down	0.0064843	down	1.75691e-05
ATP1A2		0.0164003	down	0.602967
CASQ1		0.32827	up	0.0964384
LOC729867	down	0.032061	down	0.00992946
PEA15	up	0.136214	up	0.00834053
DCAF8		0.478229	down	0.489865
COPA	down	0.790615		0.789628
NCSTN	up	0.000367384	up	0.400246
VANGL2	up	1.96872e-05	up	0.00648299
SLAMF6		0.00202438	up	0.000274631
CD84		7.83047e-18	up	9.80566e-24
SLAMF1		0.000491067	up	0.00158642
CD48		3.53145e-14	up	4.28367e-13
SLAMF7		6.74363e-05	up	8.15998e-06
LY9		0.00323606	up	0.00130548
CD244		2.25199e-09	up	3.14054e-07
F11R	up	0.190502	up	0.0523061
TSTD1	down	0.363596	down	0.163163
USF1	up	0.0168484	up	0.0011417
ARHGAP30		2.26326e-16	up	2.50455e-21
KLHDC9		0.544175	down	0.38859
PFDN2	down	0.177509	down	0.200105
NIT1		0.312116	down	0.334918
UFC1	down	0.317916		0.631169
USP21	up	0.272543		0.0960511
ADAMTS4	down	6.34381e-05	down	0.00206381
NDUFS2	down	4.20202e-08	down	0.000766069
FCER1G		4.5887e-18	up	1.60489e-21
TOMM40L	down	3.46552e-06	down	0.0278326
MIR5187	down	0.0786177	down	0.45969
MPZ	up	0.988413		0.576873
SDHC	down	0.0062186	down	0.0263132
CFAP126	down	0.346808		0.253111
FCGR2A		7.26416e-24	up	3.35474e-29
HSPA6		7.01127e-05	up	1.24805e-07
FCGR3A		3.79699e-22	up	1.79336e-26
FCGR2C		1.41753e-24	up	2.19692e-28
HSPA7		1.87985e-18	up	1.26327e-19
FCGR3B		3.24262e-13	up	2.01486e-22
FCGR2B		1.61264e-24	up	1.78961e-25
RPL31P11		0.535435	up	0.428692
FCRLA	up	0.0349422	up	0.00853244
FCRLB	up	0.0747261	up	0.428692
DUSP12	up	0.569675	up	0.380716
ATF6		0.888239	down	0.958342
OLFML2B	up	1.48165e-19	up	1.49848e-20
NOS1AP		0.000634023	down	0.000328002
MIR4654	down	0.862879	down	0.0903912
MIR556	down	0.340182	down	0.208892
C1orf226		0.000181784	down	0.00531556
SH2D1B		0.867726	up	0.0253666
UHMK1	down	0.0730244		0.428692
UAP1	down	7.32114e-08		0.0218121
DDR2		0.449697	up	0.431614
HSD17B7		0.480801	down	0.166571
C1orf110	up	0.0732516	up	0.187437
RGS4		4.75492e-13	up	1.44563e-07
RGS5		0.648713	down	0.0123763
LOC101928404	up	0.280169	up	0.507017
NUF2		0.527563	up	0.130976
MGST3	down	0.00398823	down	0.0825028
ALDH9A1	down	0.000170409	down	0.00057209
LOC440700	down	0.0317082	down	0.0113329
TMCO1	down	0.637463	down	0.313146
LOC100147773		0.788991	down	0.56154
UCK2	down	0.418593		0.758226
MIR3658	down	0.310803		0.758424
ILDR2	up	4.62544e-12	up	7.22275e-06
MAEL		0.290972	up	0.235472
GPA33	up	0.000458545		0.821588
DUSP27	up	6.2222e-05	up	0.000117252
POU2F1		1	down	0.527127
CREG1		0.0270263	up	0.1912
RCSD1		1.16157e-18	up	1.47053e-22
MPZL1	up	5.73144e-11	up	0.023711
MPC2		0.000253303	down	0.000675281
MIR1255B2		0.807948	down	0.934302
GPR161	up	4.90378e-17	up	7.88687e-10
TIPRL		1	up	0.72009
SFT2D2		0.000783269	up	0.0363037
ANKRD36BP1		1	down	0.670765
TBX19	up	0.00666127	up	0.00752749
LOC100505918	up	0.205566	up	0.255762
LOC101928565		0.65755	up	0.343649
XCL1		0.81848	up	0.380209
DPT	down	5.99842e-08	down	0.00422243
LINC00970		0.353072	down	0.467643
ATP1B1		0.000622735	down	2.35132e-06
NME7	up	0.682192		0.945422
CCDC181	up	0.997942	up	0.7815
F5	up	3.50108e-16	up	3.75946e-05
SELP	up	0.0893162	up	0.000502298
SELL	up	1.46631e-09	up	8.63756e-16
C1orf112	up	0.000443721	up	0.000132726
SCYL3	up	1.22415e-13	up	0.00069915
LINC01142	up	0.146243	up	0.524792
LOC101928650		0.147405	down	0.306854
PRRX1	up	0.0112932	up	0.0129957
MROH9	up	3.4401e-21	up	1.64219e-05
FMO3		3.12445e-07	up	0.0995076
MIR1295B		0.695688	up	0.43645
FMO6P		0.0357178	up	0.172144
FMO2	down	7.85434e-07		0.687707
FMO4		0.442609	down	0.0674549
PRRC2C	up	0.722246	up	0.196485
MYOC	down	0.093509	down	0.00424568
VAMP4		0.973463	down	0.387479
METTL13	up	0.422961	up	0.363968
DNM3-IT1	down	0.0311154	down	0.0372916
DNM3OS		2.09077e-10	up	0.0158319
C1orf105		0.020045	down	0.137188
SUCO	down	1.06392e-07	down	4.30239e-06
FASLG		0.650177	up	0.606377
TNFSF18	up	0.0532638	up	2.68649e-05
TNFSF4		0.181683	up	0.00310019
PRDX6		0.0697115	up	0.818769
KLHL20		0.525669	up	0.044475
DARS2	down	0.0017882	down	0.0818076
GAS5-AS1		0.0914237	down	0.541033
GAS5	down	0.0931361	down	0.138292
SNORD81		0.00567806	down	0.0908743
SNORD78		0.000476917	down	0.108208
SNORD44	down	0.00274502	down	0.100755
SNORD75	down	0.363463	down	0.27837
SNORD74	down	0.00656776	down	0.0205191
ZBTB37	up	0.00687509	up	0.128543
SERPINC1	up	0.0979004	up	0.168837
RC3H1	up	2.52569e-05	up	0.00333297
LOC102724601		0.0342887	down	0.20524
RABGAP1L	up	0.556212		0.13748
GPR52	up	0.148584		0.749646
CACYBP		2.4855e-05	down	0.0115434
MRPS14		0.0292162	down	0.0574698
TNN	down	0.000316644	down	0.926615
KIAA0040		5.9266e-06	up	0.0225196
RFWD2		1	down	0.617327
SCARNA3		0.148626	down	0.957333
ASTN1	up	4.07384e-08	up	6.24431e-05
BRINP2	up	9.98035e-05	up	0.0239622
SEC16B	up	3.33076e-08	up	2.73265e-05
LOC730102	up	0.00112355	up	0.00227504
RASAL2-AS1		0.130925	up	0.00121462
RASAL2		8.47681e-13	up	1.93965e-20
TEX35		1	up	0.334918
C1orf220	up	0.163506	up	0.387562
RALGPS2		0.0864398	up	0.0347618
ANGPTL1		0.410805	down	0.604569
TOR3A		0.920869	up	0.594358
ABL2	up	0.0351369	up	0.000577767
SOAT1	down	0.561424	up	0.639838
AXDND1		0.947062	down	0.316552
NPHS2		1	up	0.334918
FAM163A		2.61367e-09	up	5.1367e-10
TOR1AIP2	down	0.720495		0.719396
CEP350	down	0.0695183	down	0.104365
QSOX1		0.000604524	up	6.25257e-08
FLJ23867	down	0.0177018	up	0.659391
LHX4		1	up	0.268818
LHX4-AS1	up	1.63254e-05	up	0.00706198
ACBD6		1	down	0.650951
KIAA1614	up	0.29473	up	0.751445
STX6	up	0.174992	up	0.00388348
MR1		0.000193265	up	0.000117615
IER5		1.13775e-11	down	2.26472e-08
LOC101928973		0.928861	up	0.60351
GM140	up	0.674977		0.585897
CACNA1E	down	2.11176e-13	down	0.00171175
ZNF648		0.118232	down	0.000936908
GLUL		0.974912	down	0.00166409
RGSL1		0.996311	up	0.171938
RNASEL	up	0.000585728	up	0.0138421
RGS16	down	9.31434e-13		0.0139347
LOC284648	down	0.0443265	down	0.182259
RGS8		0.89131	up	0.100734
NPL		0.148292	up	2.84745e-07
DHX9	down	0.219334	down	0.29391
SHCBP1L		0.620987	up	0.0616874
LAMC1	up	1.49044e-10	up	3.34765e-06
LAMC2	up	2.66719e-07	up	1.99369e-18
NMNAT2		0.310803	down	0.028691
SMG7-AS1		3.06868e-10	down	3.70534e-07
SMG7		0.27861	down	0.673717
NCF2		1.41903e-19	up	2.49027e-23
ARPC5		0.000148261	up	6.46112e-07
RGL1		0.849312	up	0.920338
EDEM3	up	0.195612	up	0.0611742
FAM129A		5.25353e-07	up	1.05894e-10
RNF2	up	0.958191		0.456719
TRMT1L		0.507333	down	0.491766
SWT1	down	0.736269	down	0.963901
IVNS1ABP	down	1.14955e-05	down	0.226909
HMCN1		6.86146e-05	up	1.22053e-09
PRG4		0.0588907	up	0.000518009
OCLM	down	0.00164589	down	0.00726408
LOC102724919	up	0.718154	up	0.716677
PACERR	down	4.6548e-06	down	5.24355e-05
PLA2G4A	up	0.633504	down	0.0502252
LINC01036	up	0.264373	up	0.0278679
RGS18		5.17828e-11	up	1.24641e-14
RGS1		4.86314e-17	up	2.39676e-17
RGS13	up	0.0855017	up	0.00494122
MIR4426	down	0.000648473	down	0.00610323
RGS2		5.71263e-06	up	2.0928e-13
LINC01032	up	0.376296	up	0.23979
UCHL5	down	0.16741	down	0.0401433
TROVE2	down	0.925688		0.451223
CDC73	down	0.390468	down	0.0956091
B3GALT2	up	3.07943e-05	up	0.0170388
LINC01031		0.322928	down	0.787299
KCNT2		1.19259e-14	up	1.3012e-11
MIR4735	up	0.0717841	down	0.673717
CFH	up	0.00712127		0.545823
CFHR3	up	0.663717		0.442295
CFHR1	up	0.155637	up	0.360246
F13B		1	up	0.163413
ASPM		0.00852884	up	9.17506e-07
ZBTB41		0.270578	up	0.169488
DENND1B		0.703355	down	0.0274726
C1orf53		0.773689	up	0.407054
LHX9	up	0.454695		0.0530179
NEK7		0.183297	up	0.000436399
PTPRC		7.50961e-28	up	3.75532e-31
MIR181A1HG		0.00686637	up	0.00173896
MIR181A1	up	0.700388		0.428133
ZNF281	down	0.00957344		0.428692
DDX59	down	1		0.943443
LOC101929224	up	1	up	0.351899
CAMSAP2		1	down	0.945258
C1orf106	up	1.54934e-13	up	1.31807e-06
KIF21B		8.43548e-20	up	2.64974e-23
ASCL5	up	0.631952	up	0.437118
IGFN1		9.16549e-08	up	0.000229952
PKP1	down	0.0100047		0.0129484
TNNT2		0.0341368	up	9.81471e-05
TNNI1		0.114464	down	0.154903
PHLDA3	down	0.436979		0.00707806
CSRP1	down	0.0210937		0.186924
RPS10P7		0.0178901	down	0.0835348
NAV1		0.00939143	up	0.704019
IPO9-AS1	up	0.774302	up	0.877011
MIR1231		0.0133046	up	0.151841
IPO9	up	0.0520978	up	0.147841
SHISA4		0.207776	up	0.428692
LMOD1		1.38508e-07	up	1.21426e-06
TIMM17A	down	1.04901e-08	down	0.0081791
RNPEP	up	0.0468223	up	0.000511864
ELF3		0.0189624	down	0.0855511
GPR37L1	up	0.526982		0.617346
PTPN7		1.39187e-13	up	3.36658e-15
PTPRVP	up	0.0797162	down	0.836103
LGR6	up	6.57023e-09	up	0.000359823
UBE2T		0.949872	up	0.60351
SYT2	down	0.771465		0.147181
KDM5B	down	0.000101138	down	0.000299009
PCAT6		0.0062186	down	0.0288925
LOC148709	down	0.265207		0.60351
KLHL12		0.153294	up	0.0645676
ADIPOR1	down	0.860683		0.174627
CYB5R1	down	0.0988547		0.102466
LOC100506747	down	2.63709e-06	down	5.12584e-05
TMEM183A	up	0.389158		0.0256957
PPFIA4	down	0.00609244	down	0.0924787
ADORA1	down	0.0300881	down	0.751445
CHIT1		0.00235841	up	0.199968
LINC01136		3.61746e-07	down	2.04854e-05
BTG2	down	1.35162e-08		0.00105866
FMOD		0.000266641	up	0.000486319
PRELP		0.106886	up	0.197839
OPTC		0.158956	down	0.220941
ZC3H11A	up	0.839072	up	0.690651
SNRPE	down	0.0215882	down	0.180446
SOX13	down	0.0849117	down	0.000999099
ETNK2		0.0421405	down	0.014056
REN		0.0281619	down	0.106422
KISS1		4.85194e-05	up	4.69234e-07
GOLT1A	down	0.112364	down	0.554392
PLEKHA6	up	8.79085e-13	up	1.91994e-07
LINC00628	down	0.0131473	down	0.021821
PPP1R15B	down	2.04058e-23	down	1.69263e-15
PIK3C2B	up	0.00848257	up	0.0589607
MDM4	up	0.317759		0.505128
LRRN2		7.01577e-10	up	0.000211237
NFASC		0.643719	down	0.658972
CNTN2		0.0358578	down	0.635367
TMEM81	down	0.899553	down	0.500469
DSTYK	up	0.0193936		0.564962
NUAK2		2.61638e-06	down	0.00120682
KLHDC8A	down	5.50743e-06	down	0.00308954
LEMD1-AS1	down	0.856999	up	0.925891
BLACAT1	down	0.043517		0.137606
MIR135B		0.943048	down	0.610371
MFSD4	down	0.179466	down	0.0231871
ELK4		0.750833	up	0.347928
SLC45A3	up	0.111052		0.833909
NUCKS1		0.0282675	down	0.0428463
SLC41A1		6.49668e-07	down	2.14965e-05
PM20D1	up	0.194561	up	0.00200027
LOC284581		0.928585	down	0.993131
SLC26A9	up	0.507981		0.0711919
LOC103021295		1	down	0.891098
RAB7B		2.37675e-07	up	3.86736e-09
C1orf186		0.381512	up	0.629893
AVPR1B		0.199752	down	0.359174
FAM72A	up	0.328237	up	0.0683458
SRGAP2	up	2.66858e-05	up	0.0684764
IKBKE		1.1839e-08	up	2.9838e-05
RASSF5		1.15133e-14	up	2.55352e-15
EIF2D		0.731787	up	0.170058
MAPKAPK2		0.0739666	down	0.485167
IL10		1.14455e-06	up	6.96616e-08
FCMR		0.000388965	up	1.61811e-06
PIGR	up	4.27176e-09	up	4.73651e-07
FCAMR	up	0.1673	up	0.163785
YOD1		0.165538	up	0.0146748
PFKFB2		0.919634	up	0.207948
C4BPB		0.0137832	up	1.97878e-06
C4BPA	up	0.197011	up	0.0119688
CD55		0.0907748	up	1.14248e-05
CR1		6.4129e-07	up	8.30946e-15
CR1L		0.146551	up	0.0187136
CD46		0.0381265	up	0.164715
MIR29C	up	0.0749221	up	0.265362
MIR29B2		0.416948	down	0.748978
LOC148696		4.10324e-08	down	9.55847e-05
CD34	down	0.164399		0.231809
PLXNA2		6.90489e-13	up	5.82734e-17
CAMK1G	down	8.85236e-07		0.748465
G0S2	down	0.00216717	down	0.97177
HSD11B1	down	0.00449986		0.075275
TRAF3IP3		1.03574e-19	up	5.67539e-19
C1orf74	up	0.000335251	up	0.143283
IRF6	up	2.56733e-11	up	4.15449e-05
DIEXF	up	0.165125	up	0.0372072
SYT14		9.37647e-10	up	1.11721e-12
SERTAD4-AS1		0.271763	up	0.961045
SERTAD4	up	4.5101e-05	up	0.0749032
HHAT	up	0.00137491	up	0.0133358
KCNH1	up	8.87741e-06	up	0.0118293
RCOR3		1	down	0.340777
LINC00467		0.787829	up	0.8102
SLC30A1	down	0.124785	up	0.647381
LOC105748977	up	0.211528		0.214833
LPGAT1		0.128541	up	0.114753
DTL		0.0834683	up	0.288821
MIR3122		1	up	0.354165
LOC101929541		0.907256	down	0.841719
PPP2R5A	down	0.553874	down	0.268818
SNORA16B	down	0.892158	down	0.00789463
TMEM206		0.0498338	up	0.0186964
NENF		0.281059	up	0.72882
ATF3	down	1.88834e-05	down	0.0822494
FAM71A		4.64501e-07	down	0.00140329
TATDN3	down	0.638803		0.915705
FLVCR1-AS1		0.195878	down	0.172166
FLVCR1	down	0.21477	down	0.293726
VASH2	up	0.0490757	up	0.00180232
ANGEL2	up	0.0862495	up	0.60351
RPS6KC1	down	0.952504		0.757104
PROX1-AS1		0.645534	up	0.311223
PROX1		0.000434304	up	7.42295e-07
SMYD2		0.381356	up	0.102468
PTPN14	up	0.000310144	up	0.111683
CENPF		0.297441	up	0.00154231
KCNK2		0.673134	up	0.000418047
KCTD3	up	0.632837		0.198897
ESRRG		0.0576661	down	3.77166e-05
GPATCH2		0.0654814	up	0.236076
SPATA17		0.886308	up	0.975626
RRP15		0.669515	down	0.636171
TGFB2-AS1	up	0.337702		0.995202
TGFB2	up	1.68709e-14	up	3.6108e-10
MIR548F3	up	0.000588587		0.0747402
TGFB2-OT1		2.1334e-10	up	2.00287e-08
LYPLAL1-AS1		0.189594	up	0.759593
LYPLAL1	down	0.322825		0.038369
SLC30A10		0.0152218	down	0.278707
BPNT1		0.229592	up	0.544347
IARS2	down	0.466961		0.137276
RAB3GAP2		0.721026	up	0.375066
AURKAPS1	down	0.470988	down	0.294723
MARK1		6.60362e-07	down	0.000205816
C1orf115	down	2.25935e-11		0.000557931
MARC2	down	7.58724e-08	down	0.0553297
MARC1		0.00467229	up	0.0616874
HLX-AS1		0.677595	up	0.023769
HLX		5.56582e-05	up	2.01374e-10
C1orf140		5.43777e-07	up	0.000148008
DUSP10	up	0.0024388	up	0.0625975
LOC101929771		1	up	0.370032
HHIPL2		0.444895	up	0.0875554
TAF1A	up	0.535874	up	0.529615
TAF1A-AS1	down	0.0560275	down	0.0134458
MIA3	down	0.181138	down	0.593686
AIDA		0.84178	up	0.879281
BROX		0.964574	down	0.711848
FAM177B	up	0.00826547	up	0.0032064
DISP1		7.27546e-08	up	1.8133e-05
TLR5	up	0.000301241	up	3.66912e-09
SUSD4		2.34427e-10	down	0.016035
CAPN2		0.943516	down	0.595611
TP53BP2		0.00351717	down	0.0136116
FBXO28		0.963048	up	0.769576
DEGS1	up	0.324591	up	0.8037
LOC101927143		0.0719462	up	0.110763
LOC101927164		0.560283	up	0.367886
NVL	up	0.188768	up	0.556659
MIR320B2		0.458503	up	0.457176
CNIH4		0.34725	up	0.833853
MIR4742		0.00364513	down	0.00828779
DNAH14	down	0.0218032	down	1.08035e-07
LBR		0.0366575	up	2.52827e-05
ENAH		0.0325237	up	0.574147
SRP9	down	0.00842443	down	0.0290498
EPHX1		0.915036	up	0.0881974
TMEM63A		2.81766e-05	up	7.17293e-06
PYCR2		0.225852	up	0.308084
MIR6741	up	0.600591	up	0.416381
LEFTY2	up	0.00224994	up	9.89151e-06
SDE2		6.62839e-06	down	3.53921e-05
H3F3AP4		0.67393	up	0.615516
ACBD3	down	0.685221		0.886392
LIN9	down	0.766771		0.90935
PARP1		0.0269241	down	0.194406
C1orf95	down	6.46262e-06	down	0.0128915
ITPKB	up	0.729109	down	0.458768
ADCK3		0.000123969	down	0.0406204
CDC42BPA	up	4.97864e-08	up	0.00182706
ZNF678		0.00190994	up	0.0585439
LOC100130093		0.588172	down	0.28195
JMJD4	up	0.0273757	up	0.0684601
SNAP47		1	down	0.0745065
WNT9A	down	0.802762		0.297428
MIR5008		0.0797863	down	0.0796274
WNT3A	down	0.0076435		0.0531471
ARF1	down	0.747207		1
MIR3620		0.328853	down	0.201734
MRPL55	down	0.621122	down	0.445974
GUK1	down	0.0424665	down	0.0392582
IBA57-AS1		0.0684607	down	0.0237399
IBA57	up	0.0614581	up	0.0824722
C1orf145		0.0101532	down	0.00999106
OBSCN		0.69094	down	0.158962
MIR6742	down	0.0542332		0.284478
MIR4666A		0.645216	down	0.751445
RHOU	down	0.32251	down	0.479364
DUSP5P1	down	0.988799		0.900198
SPHAR		1	up	0.717554
CCSAP		0.0463672	down	0.0425363
LOC101927478	down	0.00349467		0.00369012
ABCB10	up	0.00270432	up	0.0902522
URB2		1	down	0.701909
GALNT2		0.002196	down	0.289406
PGBD5	up	9.42356e-08	up	1.22139e-06
C1orf198	up	3.24739e-05	up	7.92878e-09
TTC13		0.0186795	up	0.0766913
ARV1	down	0.123376		0.216742
FAM89A	up	0.0337039	up	0.00174463
MIR1182		0.068485	up	0.155777
TRIM67	up	6.94939e-08		0.00781253
C1orf131		0.884748	up	0.421966
GNPAT		0.15858	up	0.111167
EXOC8		0.0647901	down	0.406515
EGLN1	down	0.00651928	down	0.00112572
SNRPD2P2		0.867726	up	0.428692
TSNAX-DISC1		0.500646	up	0.0458823
TSNAX	down	0.0424571	down	0.429751
DISC1		4.07297e-07	up	1.05004e-06
DISC2		0.862879	up	0.090782
DISC1-IT1	up	0.00325876	up	0.037254
SIPA1L2	up	0.615297		1
MAP10		0.0510017	up	0.00150075
NTPCR		0.00103393	down	0.00042308
PCNXL2	up	0.707353	down	0.380656
KIAA1804		0.134634	down	0.225871
KCNK1		1.93887e-07	down	8.86457e-07
MIR4427	down	0.0355944	down	0.0652681
MIR4671		0.757546	up	0.48009
LOC101927765		4.15923e-05	down	0.0100096
COA6	down	0.0158918	down	0.170486
TARBP1	up	0.615059		0.502451
LINC01354		0.443925	up	1
IRF2BP2		0.176548	down	0.145196
LINC00184	up	0.950717	up	0.217372
LINC01132		2.52418e-11	down	6.82973e-06
LOC101927851		4.34781e-05	down	0.00204966
TOMM20	down	0.00777096	down	0.0005525
SNORA14B	down	0.000515361	down	0.372429
RBM34	down	0.520771	down	0.570385
GGPS1	up	0.752852	up	0.837104
TBCE	up	0.546112	up	0.574456
B3GALNT2	up	8.47394e-09	up	1.76593e-06
GNG4	up	0.00256112		1
LYST	up	0.085255		0.128172
NID1	up	1.96138e-07	up	0.00251918
GPR137B		0.330372	up	0.116894
ERO1B	down	0.0750846	down	0.0105469
EDARADD	down	0.00467404	down	0.0396583
LGALS8	down	0.960475	up	0.711344
LGALS8-AS1		0.126865	down	0.0595962
HEATR1		0.487093	up	0.105897
ACTN2	up	7.9457e-10	up	9.35879e-05
MTR		1	down	0.982705
RYR2	up	0.461831	up	0.0723702
ZP4		0.00367519	up	0.696384
LINC01139	down	0.423752		0.717149
FMN2		0.000355206	up	0.000539507
GREM2		8.92964e-06	up	4.26737e-07
RGS7		0.0345701	down	0.0429321
FH	down	6.10096e-06	down	3.02783e-05
KMO		1.21634e-05	up	1.52082e-08
OPN3		0.876222	up	0.380391
CHML		0.433009	down	0.429089
WDR64		0.0842507	up	0.0025413
EXO1		0.25735	up	0.00390242
MAP1LC3C	up	3.07396e-07	up	0.163124
PLD5		0.795652	up	0.0761367
LINC01347		0.677833	down	0.680552
CEP170		0.407989	up	0.066524
SDCCAG8		0.925664	down	0.395838
MIR4677	up	0.861876		0.611792
AKT3		0.338091	down	0.0595927
LOC339529		0.867726	up	0.0570952
ADSS	down	0.885982		0.660369
DESI2		0.15945	up	0.000281545
COX20	down	3.26726e-05	down	3.55221e-06
HNRNPU-AS1	down	0.00841443	down	0.00236406
HNRNPU		2.23136e-06	down	0.000574454
LOC101928068		0.826705	down	0.334918
EFCAB2		0.544552	down	0.098559
KIF26B		0.448798	down	0.0105548
SMYD3	down	0.493351		0.260647
TFB2M		0.593714	down	1
CNST		0.886639	down	0.794561
SCCPDH		0.0585166	up	0.0308368
LINC01341	up	0.000580061	up	0.122888
AHCTF1		0.0335272	down	0.0210208
ZNF670-ZNF695	down	1	down	0.803415
C1orf229	down	0.319631	down	0.272129
ZNF124		0.0532792	down	0.00153344
MIR3916	up	0.205653		0.248245
ZNF496		1	down	0.526895
NLRP3		1.83924e-10	up	1.31118e-11
GCSAML		0.183806	up	0.0332529
GCSAML-AS1	up	0.0018324	up	0.00827536
TRIM58	up	3.71572e-07	up	8.88382e-12
OR2W3	up	0.00195926	up	7.14394e-07
OR2L13		0.00843162	up	0.0606275
OR2L8	up	0.172872	up	0.287228
OR2L1P	up	0.142944	up	0.538495
OR2L5	up	0.489329		0.496097
OR2L2		0.333169	up	0.329791
OR2L3		0.591636	up	0.290177
OR2M3		1	up	0.223367
OR2T3		1	up	0.428133
SH3BP5L		1.32835e-08	up	1.2786e-12
MIR3124		0.0250579	down	0.00874392
ZNF672	down	0.00114237	down	0.0145374
PGBD2		0.0110859	up	0.0535026
DIP2C	up	0.00672741	up	0.0154585
LARP4B	up	0.352165	up	0.329039
LOC101927762		0.00066007	down	0.00029021
GTPBP4	down	1.13837e-07	down	0.00342572
IDI2		0.384403	down	0.362385
IDI2-AS1		0.298325	down	0.0119367
IDI1	down	2.51195e-12	down	7.68383e-08
WDR37		0.0101241	up	0.0290498
ADARB2	up	0.00233242	up	0.000202685
PFKP		0.280844	down	4.49123e-05
PITRM1		0.0757196	down	0.334918
PITRM1-AS1	down	3.04836e-08	down	9.54579e-07
KLF6		0.0423162	up	5.35143e-06
LOC101927964		0.740212	up	0.428133
LINC00702		0.929692	up	0.0511511
LINC00704		0.70571	up	0.00624081
AKR1E2	down	0.529104	down	0.127003
AKR1C1	down	0.0236311	down	0.0456232
AKR1C2	down	0.0317165	down	0.1396
AKR1C3	down	0.772926		0.371527
AKR1C8P		0.544989	up	0.210291
AKR1C4		0.0190849	down	0.34246
NET1		0.0422385	up	0.000151787
CALML3-AS1	up	0.619783		0.582775
FAM208B	up	0.914608	up	0.507241
GDI2		0.704172	up	0.31704
ANKRD16		0.273178	down	0.125781
FBXO18		1	up	0.87993
IL15RA		0.00268717	up	3.05937e-06
IL2RA		0.017347	up	0.268818
RBM17	down	0.125803	down	0.60351
PFKFB3	down	0.0141863	down	0.140862
MIR3155A		0.961799	down	0.963083
LOC399715	down	0.637523		0.183034
PRKCQ-AS1		0.851519	up	0.837104
LOC101928150	up	0.346848	up	0.0432922
SFMBT2	down	1.38952e-05		0.401335
ITIH5		1.13193e-25	up	2.20772e-23
ITIH2		0.034926	up	0.000837704
KIN		0.000139091	up	0.0175105
ATP5C1	down	1.64732e-06	down	0.000109021
TAF3		1	up	0.334918
GATA3-AS1		0.341312	up	0.428692
GATA3	up	0.0394557	up	8.85394e-05
SFTA1P		0.00941539	up	3.50039e-06
CELF2		0.475999	up	0.00197158
CELF2-AS1	up	0.792149		0.428692
USP6NL	up	9.60535e-05	up	0.00944179
ECHDC3		0.0797637	down	0.201501
PROSER2	up	0.00513826	up	0.0705161
PROSER2-AS1	down	0.724102		1
UPF2		1	up	0.966769
DHTKD1		1	down	0.417097
SEC61A2		0.0582668	down	0.405593
NUDT5		0.920869	up	0.625021
CDC123	down	0.720649	up	0.70644
CAMK1D	up	0.00242341	up	0.00651181
MIR4480		0.436217	up	0.39201
CCDC3	up	3.7625e-06	up	0.0153834
OPTN		0.247588	up	0.977972
MCM10		0.850604	up	0.724218
PHYH		2.85764e-06	down	6.23638e-05
SEPHS1	down	0.062035	down	0.0452216
PRPF18	down	0.422688		0.949767
FRMD4A		0.188705	up	0.0022211
FAM107B	up	7.25783e-08	up	7.49139e-05
CDNF	down	0.0978222	down	0.122033
HSPA14	down	8.64156e-19	down	4.43671e-13
SUV39H2		0.000290122	down	0.00143762
DCLRE1C	up	0.00232405		0.0453396
MEIG1		0.186562	down	0.385993
ACBD7		0.0851606	down	0.0280222
C10orf111		0.0050358	down	0.00402901
NMT2	up	0.0204781	up	0.683939
PPIAP30		0.0543436	down	0.00168948
FAM171A1	up	7.99476e-07	up	2.37799e-09
ITGA8	down	1.67713e-13	down	0.0161358
FAM188A	down	1		0.550697
PTER		0.431963	up	0.0853529
C1QL3	up	8.99175e-05	up	5.75519e-08
RSU1		0.119186	up	0.0065513
CUBN		0.618303	up	0.416854
TRDMT1	up	0.826106		0.901842
VIM-AS1		0.0471727	up	0.161768
VIM		0.389535	up	0.0461013
ST8SIA6	up	0.457077	up	0.00147633
HACD1		0.0509826	up	0.623136
STAM		1	up	0.70949
TMEM236		0.00527122	up	3.86796e-08
MRC1		1.88483e-10	up	1.79336e-26
SLC39A12		0.348543	up	0.211743
MALRD1	up	0.747207	up	1
PLXDC2	up	0.0377988		0.314969
MIR4675	up	0.646844		0.751591
NEBL	up	1		0.0821862
C10orf113		0.197146	down	0.329191
NEBL-AS1	down	0.103721	down	0.525175
CASC10	up	6.15027e-05	up	0.442398
MIR1915	up	0.0520166		0.79376
SKIDA1		0.0864676	down	0.370136
MLLT10		0.753687	down	0.213509
DNAJC1		0.355517	down	0.306304
LOC100130992	down	0.105741	down	0.631169
COMMD3		0.966742	up	0.60351
SPAG6	up	0.00289389	up	0.000706808
LOC100499489	up	0.115801	up	0.000216671
PIP4K2A		0.686579	up	0.000176209
ARMC3		0.0150088	up	0.0411244
LINC01552	up	0.669932	up	0.334918
C10orf67	up	0.426906	up	0.307565
OTUD1		0.00094957	down	0.054436
KIAA1217	up	0.521768	down	0.338626
MIR603	down	0.90683	down	0.0128753
ARHGAP21	up	0.306378	down	0.919795
PRTFDC1	down	0.794425	down	0.165878
ENKUR		0.00374016	down	0.147023
THNSL1		0.000428565	down	0.0410709
LINC01516	up	0.00163167	up	0.019316
GPR158-AS1		0.317534	down	0.653552
GPR158		0.0103288	down	1.04728e-06
MYO3A	down	0.368445		0.308704
APBB1IP	up	4.277e-21	up	4.60689e-24
LINC00264	up	0.011326	up	0.0132413
LINC00202-2		0.630806	up	0.100753
PDSS1	down	0.158107	down	0.740278
LINC00202-1	up	0.127037	up	0.279261
ANKRD26		0.655243	down	0.642957
YME1L1	down	0.179466		0.651192
MASTL	down	0.0179122		0.0598832
ACBD5		0.00115057	down	0.0495427
LRRC37A6P	up	0.012716	up	0.00244318
PTCHD3	up	0.0942831	up	0.395243
RAB18	down	0.234854	down	0.334918
MKX	up	4.90887e-09	up	1.57429e-08
ARMC4	up	5.65012e-06	up	9.03377e-07
MPP7		0.00148175	up	0.0210768
MIR8086		0.258724	up	0.428692
WAC-AS1	down	0.862879	down	0.866248
BAMBI	up	7.20942e-24	up	2.24443e-16
C10orf126	up	0.645026		0.32785
SVIL-AS1		6.30732e-06	up	7.65857e-05
SVIL		0.181212	up	0.000547039
MIR604	up	0.0590141		0.173499
MIR938		0.921368	down	0.887841
KIAA1462	down	0.000166027	up	0.0175876
MTPAP		0.874326	down	0.286006
GOLGA2P6		0.703355	up	0.225457
MAP3K8	down	6.07301e-17	down	5.54725e-11
SVILP1	up	0.206829	up	0.0778752
ZNF438	down	0.638391	up	0.562237
ZEB1-AS1		2.28781e-07	down	0.0121997
ZEB1	down	1.97706e-06	down	0.518416
ARHGAP12		0.218948	down	0.00321062
KIF5B		0.791428	up	0.132922
EPC1	up	0.00170866	up	0.0487972
LOC102031319		0.587998	down	0.313025
LOC101929431	down	0.224948		0.275303
CCDC7	down	0.00593872	down	3.32195e-05
ITGB1		0.184544	up	0.0148876
NRP1		4.4332e-11	up	3.74156e-11
PARD3	up	0.696316		0.495067
CUL2		0.907379	up	0.351079
MIR3611	up	0.797033		0.527127
CREM		0.00300434	up	0.00921578
CCNY	up	0.344464	up	0.327857
FZD8		0.538796	up	0.000553135
ZNF33BP1	up	0.37608		0.318569
ZNF25	down	0.33788	down	0.277657
ZNF33A	up	0.916789	up	1
LOC100129055	down	0.188767	down	0.139502
HSD17B7P2		0.968518	down	0.364497
SEPT7P9		0.80504	down	0.0069581
LINC00999		0.275607	down	0.284843
LOC441666	up	0.45561	down	0.0971095
CCNYL2	up	0.0188287	up	0.623918
LINC00839	up	0.00235958	up	0.00517072
ZNF37BP	up	0.118789		0.946341
BMS1		0.537989	down	0.62527
RET	down	0.332161		0.821588
CSGALNACT2		1.83473e-05	up	0.000187754
RASGEF1A	up	0.0364675	down	0.375435
HNRNPF	down	0.0718142	down	0.33817
ZNF487		1	down	0.428692
ZNF239	up	0.977073		0.8081
ZNF485		0.855122	up	0.72882
ZNF32-AS3	up	0.265633		0.182474
HNRNPA3P1		0.0281845	down	0.551648
LINC00619		0.0287977	up	0.334918
CXCL12		3.2553e-11	up	8.84436e-16
TMEM72-AS1	up	0.00310207	up	0.0782235
TMEM72		0.0315526	up	0.741474
RASSF4		0.00109567	up	0.0305972
C10orf10	down	0.000904674		1.50462e-06
C10orf25	up	0.0725474	up	0.154722
RSU1P2	up	0.669499		0.456847
ALOX5		4.68136e-16	up	3.34696e-17
MARCH8	up	0.74945	up	0.217881
FAM21C	up	0.00117454	up	0.239211
AGAP4	up	0.0506814	up	0.85526
TIMM23	down	0.0201359	down	0.110897
[truncated: 15,573 more rows]
