# Supplementary material for: Transcriptomic meta-analysis reveals ERRα-mediated oxidative phosphorylation is downregulated in Fuchs’ endothelial corneal dystrophy
Source: PLoS One. 2023 Dec 14;18(12):e0295542. doi: 10.1371/journal.pone.0295542 (PMC10721014; doi:10.1371/journal.pone.0295542)
Supplement: S3 Table — Sheet 1 contains the shared biological processes; sheets 2 and 3 contain RE+ and RE- enriched processes, respectively. The column “leading edge genes” refers to the genes maximizing the enrichment scores in the GSEA. (XLSX) [file pone.0295542.s004.xlsx]

## Sheet: Table.S3.1
Table S3. Gene set enrichment analysis (GSEA) of genes with a consistent direction change of expression levels among individual studies of RE+ or RE-
Sheet 1: shared process between RE+ and RE-
geneSet	description	normalizedEnrichmentScore.RE+	FDR.RE+	leadingEdgeGenes.RE+	sign.RE+	normalizedEnrichmentScore.RE-	FDR.RE-	leadingEdgeGenes.RE-	sign.RE-	shared.leadingEdgeGenes	JaccardIndex
GO:0010257	NADH dehydrogenase complex assembly	-2.10758	0	FOXRED1;NDUFA1;NDUFA10;NDUFA11;NDUFA12;NDUFA13;NDUFA2;NDUFA3;NDUFA5;NDUFA6;NDUFA8;NDUFA9;NDUFAB1;NDUFAF3;NDUFAF4;NDUFB1;NDUFB11;NDUFB2;NDUFB3;NDUFB5;NDUFB6;NDUFB7;NDUFB8;NDUFB9;NDUFS1;NDUFS2;NDUFS3;NDUFS4;NDUFS5;NDUFS7;NDUFV1;NDUFV2;NDUFV3;OXA1L	Negative	-2.4449	0	ECSIT;FOXRED1;NDUFA1;NDUFA10;NDUFA11;NDUFA12;NDUFA13;NDUFA2;NDUFA5;NDUFA6;NDUFA8;NDUFA9;NDUFAB1;NDUFAF4;NDUFAF5;NDUFB1;NDUFB10;NDUFB11;NDUFB2;NDUFB3;NDUFB5;NDUFB6;NDUFB7;NDUFB8;NDUFB9;NDUFC1;NDUFS1;NDUFS2;NDUFS3;NDUFS4;NDUFS5;NDUFS8;NDUFV1;NDUFV2;NDUFV3	Negative	FOXRED1;NDUFA1;NDUFA10;NDUFA11;NDUFA12;NDUFA13;NDUFA2;NDUFA5;NDUFA6;NDUFA8;NDUFA9;NDUFAB1;NDUFAF4;NDUFB1;NDUFB11;NDUFB2;NDUFB3;NDUFB5;NDUFB6;NDUFB7;NDUFB8;NDUFB9;NDUFS1;NDUFS2;NDUFS3;NDUFS4;NDUFS5;NDUFV1;NDUFV2;NDUFV3	0.769231
GO:0006091	generation of precursor metabolites and energy	-2.15575	0	ACAT1;AKR1B1;ALDOC;ASPH;BNIP3;CISD1;COA6;COQ10B;COX10;COX15;COX17;COX20;COX4I1;COX5B;COX6A1;COX6B1;COX6C;COX7A1;COX7A2;COX7A2L;COX7B;COX7C;COX8A;CYC1;CYCS;DDIT4;DLD;DLST;ENO1;ENO2;EPM2AIP1;ETFA;ETFB;ETFDH;FASTKD5;FH;GBE1;GCKR;GPI;GYS1;HK1;IDH3B;IGF2;INSR;LDHA;MDH1;MDH1B;ME2;MT3;NDUFA1;NDUFA10;NDUFA12;NDUFA2;NDUFA3;NDUFA4;NDUFA4L2;NDUFA5;NDUFA6;NDUFA8;NDUFA9;NDUFAB1;NDUFB1;NDUFB2;NDUFB3;NDUFB5;NDU…	Negative	-1.8948	0.015045	ACAT1;ACO2;ACSS2;ACSS3;ACTN3;AKR1B1;ALDOA;ALDOC;AOC2;BNIP3;CHCHD10;CISD1;COX10;COX15;COX20;COX4I1;COX5A;COX5B;COX6A1;COX6A2;COX6B1;COX6C;COX7A1;COX7A2;COX7A2L;COX7B;COX7C;COX8A;CS;CYC1;CYCS;DDIT4;DHDH;DLAT;DLD;DLST;ECD;ENO1;ENO2;ENO3;ENPP1;ETFB;FAHD1;FH;GAPDH;GCKR;GPI;HMGCL;IDH3A;IDH3B;INSR;IREB2;LDHA;LYRM7;MCHR1;MDH1;MTFR1L;NDUFA1;NDUFA10;NDUFA12;NDUFA2;NDUFA4;NDUFA6;NDUFA8;NDUFA9;NDUFAB1;NDUFB1…	Negative	ACAT1;AKR1B1;ALDOC;BNIP3;CISD1;COX10;COX15;COX20;COX4I1;COX5B;COX6A1;COX6B1;COX6C;COX7A1;COX7A2;COX7A2L;COX7B;COX7C;COX8A;CYC1;CYCS;DDIT4;DLD;DLST;ENO1;ENO2;ETFB;FH;GCKR;GPI;IDH3B;INSR;LDHA;MDH1;NDUFA1;NDUFA10;NDUFA12;NDUFA2;NDUFA4;NDUFA6;NDUFA8;NDUFA9;NDUFAB1;NDUFB2;NDUFB3;NDUFB5;NDUFB6;NDUFB7;NDUFB8;NDUFB9;NDUFS1;NDUFS2;NDUFS3;NDUFS4;NDUFV1;NFATC4;NR1D1;PARK7;PFKFB4;PGK1;PHKG1;PKM;POLG2;PRKAA2;…	0.519231
GO:0033108	mitochondrial respiratory chain complex assembly	-2.16067	0	COX14;COX17;COX20;FOXRED1;NDUFA1;NDUFA10;NDUFA12;NDUFA13;NDUFA2;NDUFA3;NDUFA5;NDUFA6;NDUFA8;NDUFA9;NDUFAB1;NDUFAF3;NDUFAF4;NDUFB1;NDUFB11;NDUFB2;NDUFB3;NDUFB5;NDUFB6;NDUFB7;NDUFB8;NDUFB9;NDUFS1;NDUFS2;NDUFS3;NDUFS4;NDUFS5;NDUFS7;NDUFV1;NDUFV3;OXA1L;SURF1;UQCR10;UQCRB	Negative	-2.59059	0	COA4;COX14;COX16;COX17;COX20;ECSIT;FOXRED1;LYRM7;NDUFA1;NDUFA10;NDUFA11;NDUFA12;NDUFA13;NDUFA2;NDUFA5;NDUFA6;NDUFA8;NDUFA9;NDUFAB1;NDUFAF4;NDUFAF5;NDUFB1;NDUFB10;NDUFB11;NDUFB2;NDUFB3;NDUFB5;NDUFB6;NDUFB7;NDUFB8;NDUFB9;NDUFC1;NDUFS1;NDUFS2;NDUFS3;NDUFS4;NDUFS5;NDUFS8;NDUFV1;NDUFV2;NDUFV3;SDHAF1;SLC25A33;SURF1;TFAM;TTC19;UQCR10;UQCRB	Negative	COX14;COX17;COX20;FOXRED1;NDUFA1;NDUFA10;NDUFA12;NDUFA13;NDUFA2;NDUFA5;NDUFA6;NDUFA8;NDUFA9;NDUFAB1;NDUFAF4;NDUFB1;NDUFB11;NDUFB2;NDUFB3;NDUFB5;NDUFB6;NDUFB7;NDUFB8;NDUFB9;NDUFS1;NDUFS2;NDUFS3;NDUFS4;NDUFS5;NDUFV1;NDUFV3;SURF1;UQCR10;UQCRB	0.653846
GO:0009141	nucleoside triphosphate metabolic process	-2.05553	0.000240873	ADK;ALDOC;CLPX;COA6;COX10;COX15;COX4I1;COX5B;COX6A1;COX6A2;COX7A1;COX7A2;COX7A2L;COX7C;CYC1;CYCS;DDIT4;DLD;ENO1;ENO2;FAM20C;GCKR;GPI;GUK1;HK1;HK2;INSR;LDHA;LDHC;NDUFA1;NDUFA10;NDUFA12;NDUFA2;NDUFA3;NDUFA4;NDUFA5;NDUFA6;NDUFA8;NDUFA9;NDUFAB1;NDUFB1;NDUFB2;NDUFB3;NDUFB5;NDUFB6;NDUFB7;NDUFB8;NDUFB9;NDUFS1;NDUFS2;NDUFS3;NDUFS4;NDUFS5;NDUFS7;NDUFV1;NDUFV2;NDUFV3;NME2;NUDT15;OGDHL;PARK7;PFKFB3;PFKFB4;P…	Negative	-2.01125	0.0036349	ACTN3;AK1;ALDOA;ALDOC;ATP1B1;ATP6V1A;CHCHD10;COX10;COX15;COX4I1;COX5A;COX5B;COX6A1;COX6A2;COX7A1;COX7A2;COX7A2L;COX7C;CYC1;CYCS;DCTPP1;DDIT4;DLD;ECD;ENO1;ENO2;ENO3;ENPP1;GAPDH;GCKR;GPI;HSPA1A;INSR;LDHA;NDUFA1;NDUFA10;NDUFA12;NDUFA2;NDUFA4;NDUFA6;NDUFA8;NDUFA9;NDUFAB1;NDUFB10;NDUFB2;NDUFB3;NDUFB5;NDUFB6;NDUFB7;NDUFB8;NDUFB9;NDUFC1;NDUFS1;NDUFS2;NDUFS3;NDUFS4;NDUFS8;NDUFV1;NME2;PARK7;PFKFB4;PFKP;PG…	Negative	ALDOC;COX10;COX15;COX4I1;COX5B;COX6A1;COX6A2;COX7A1;COX7A2;COX7A2L;COX7C;CYC1;CYCS;DDIT4;DLD;ENO1;ENO2;GCKR;GPI;INSR;LDHA;NDUFA1;NDUFA10;NDUFA12;NDUFA2;NDUFA4;NDUFA6;NDUFA8;NDUFA9;NDUFAB1;NDUFB2;NDUFB3;NDUFB5;NDUFB6;NDUFB7;NDUFB8;NDUFB9;NDUFS1;NDUFS2;NDUFS3;NDUFS4;NDUFV1;NME2;PARK7;PFKFB4;PGK1;PKM;PPIF;PRKAA2;SDHD;SUCLG1;SURF1;TPI1;UQCR10;UQCRB;UQCRC1;UQCRC2;UQCRFS1;UQCRH;UQCRHL;UQCRQ	0.570093
GO:0051056	regulation of small GTPase mediated signal transduction	1.91815	0.00615726	A2M;ABR;ALS2;ARFGAP1;ARFGEF3;ARHGAP18;ARHGAP22;ARHGAP31;ARHGAP32;ARHGAP6;ARHGAP9;ARHGEF1;ARHGEF11;ARHGEF33;ARHGEF40;ARRB1;CYTH3;EPS8L1;FAM13B;FARP1;FGD1;FGD6;GMIP;GPR55;GPR65;IGF1;IQSEC2;ITSN1;JAK2;KANK1;MAPRE2;MCF2;MYO9B;NGF;NOTCH2;NRG1;PLEKHG4B;RAP1GAP2;RAPGEF1;RASGRP4;RHOBTB1;RHOJ;ROBO1;SHC1;SIPA1L3;SRGAP1;SRGAP2;SYDE2;TGFB2;TIMP2;TNFAIP1;TRIM67;TRIO	Positive	1.52983	0.0156695	A2M;ABCA1;ABR;ADGRG1;ADRA1A;ARAP2;ARAP3;ARFGAP1;ARHGAP10;ARHGAP11A;ARHGAP15;ARHGAP18;ARHGAP22;ARHGAP25;ARHGAP30;ARHGAP6;ARHGAP9;ARHGEF1;ARHGEF11;ARHGEF28;CHN2;COL3A1;CYTH4;DEPDC7;DGKI;DLC1;EPHB2;EPS8;F2RL1;F2RL2;FGD2;FGD4;FGD5;FOXM1;GMIP;GPR55;GPR65;IGF1;IQSEC2;ITGA3;KITLG;LPAR4;LPAR6;LYN;MET;MYO9B;NET1;NGF;NOTCH1;NOTCH2;NRP1;P2RY10;P2RY8;PREX1;PSD4;RAC2;RAP1GAP2;RASA3;RASAL3;RASGRP1;RASGRP4;RELN…	Positive	A2M;ABR;ARFGAP1;ARHGAP18;ARHGAP22;ARHGAP6;ARHGAP9;ARHGEF1;ARHGEF11;GMIP;GPR55;GPR65;IGF1;IQSEC2;MYO9B;NGF;NOTCH2;RAP1GAP2;RASGRP4;RHOJ;SRGAP1;TGFB2;TIMP2;TNFAIP1;TRIO	0.242718
GO:0140053	mitochondrial gene expression	-1.87087	0.0125254	AURKAIP1;CHCHD1;COA3;DARS2;FASTKD5;GFM1;GFM2;HARS;HSD17B10;KIAA0391;LRPPRC;MRPL12;MRPL15;MRPL18;MRPL2;MRPL20;MRPL21;MRPL24;MRPL35;MRPL40;MRPL41;MRPL47;MRPL48;MRPL53;MRPL54;MRPL57;MRPS10;MRPS12;MRPS16;MRPS18A;MRPS18B;MRPS21;MRPS22;MRPS24;MRPS28;MRPS31;MRPS33;MRPS35;MRPS36;MRPS7;MRPS9;NDUFA7;OXA1L;PNPT1;PTCD3;SHMT2;SUPV3L1;TBRG4;TFAM;TRIT1;TRMT10C;TUFM;WARS2	Negative	-2.32762	0.000641452	AURKAIP1;C1QBP;CHCHD10;DARS2;FASTKD5;FOXO3;GATB;GFM1;HSD17B10;KIAA0391;LARS2;LRPPRC;MRPL12;MRPL2;MRPL20;MRPL21;MRPL23;MRPL24;MRPL34;MRPL35;MRPL40;MRPL41;MRPL47;MRPL53;MRPL54;MRPL57;MRPS12;MRPS14;MRPS18A;MRPS18B;MRPS21;MRPS22;MRPS24;MRPS26;MRPS28;MRPS30;MRPS33;MRPS7;MTERF2;PPARGC1B;PTCD3;SLC25A33;SUPV3L1;TBRG4;TFAM;TRIT1;TRMT10C;TRUB2;TUFM;WARS2	Negative	AURKAIP1;DARS2;FASTKD5;GFM1;HSD17B10;KIAA0391;LRPPRC;MRPL12;MRPL2;MRPL20;MRPL21;MRPL24;MRPL35;MRPL40;MRPL41;MRPL47;MRPL53;MRPL54;MRPL57;MRPS12;MRPS18A;MRPS18B;MRPS21;MRPS22;MRPS24;MRPS28;MRPS33;MRPS7;PTCD3;SUPV3L1;TBRG4;TFAM;TRIT1;TRMT10C;TUFM;WARS2	0.537313
GO:0032970	regulation of actin filament-based process	1.84285	0.0282208	ACTN2;ALOX15;ANK2;ARHGAP18;ARHGAP6;BIN1;BST1;CDC42EP1;CYFIP1;DSP;EDN1;EPHA1;FER;FHOD3;GPR65;KANK1;KCNJ2;NEB;NF2;NTRK3;PLEKHH2;PPM1F;RHOBTB1;SSH2;TACSTD2;TEK;TGFB3;TMOD4;VANGL2;VILL;WNT4	Positive	1.58042	0.00869552	ABL2;ACTN2;ADD1;ADD2;ALOX15;ANK2;ARAP1;ARHGAP18;ARHGAP6;ARHGDIA;ARPC1B;ARPC5;BAIAP2L1;BIN1;BST1;BST2;CAMK2D;CAPG;CAPZA1;CDC42EP1;CELSR1;CORO1A;CSF1R;CTNNA3;CXCL12;CYFIP1;DAPK3;DLC1;DSC2;DSP;EDN1;EPS8;EZR;F2RL1;FER;FES;FHOD3;FLNA;FMN1;FSCN1;FZD10;GJA5;GMFG;GPR65;HCK;HCLS1;JUP;KCNE3;LIMA1;LIMK1;LMOD1;MEF2C;MET;NCKAP1L;NEB;NF2;NOX4;NRP1;NTF3;NTRK3;ODAM;PAK3;PDGFRA;PDPN;PHLDB2;PKP2;PLEK;PLEKHH2;PPM1F…	Positive	ACTN2;ALOX15;ANK2;ARHGAP18;ARHGAP6;BIN1;BST1;CDC42EP1;CYFIP1;DSP;EDN1;FER;FHOD3;GPR65;NEB;NF2;NTRK3;PLEKHH2;PPM1F;RHOBTB1;SSH2;TACSTD2;TEK;TGFB3;TMOD4;WNT4	0.238532
GO:0072350	tricarboxylic acid metabolic process	-1.81434	0.0307113	ASS1;DLST;FH;IDH3B;MDH1;MDH1B;ME2;OGDHL;PDHB;SDHB;SDHC;SDHD;SUCLA2;SUCLG1	Negative	-2.29711	0.000481089	ACO2;ASS1;CS;DLAT;DLST;FAHD1;FH;IDH3A;IDH3B;IREB2;MDH1;NNT;OGDHL;PDHA1;SDHA;SDHB;SDHC;SDHD;SUCLA2;SUCLG1	Negative	ASS1;DLST;FH;IDH3B;MDH1;OGDHL;SDHB;SDHC;SDHD;SUCLA2;SUCLG1	0.478261
GO:0006984	ER-nucleus signaling pathway	-1.77537	0.0393279	ASNS;ATF3;CCDC47;DDIT3;EIF2A;EIF2AK3;HERPUD1;HSP90B1;HSPA5;INSIG1;PPP1R15A;ZBTB7B	Negative	-2.09685	0.00109963	ASNS;CCDC47;DDIT3;EIF2A;EIF2AK3;ERLIN2;HERPUD1;HSPA5;INSIG1;INSIG2;NCK1;PPP1R15A;ZBTB7B	Negative	ASNS;CCDC47;DDIT3;EIF2A;EIF2AK3;HERPUD1;HSPA5;INSIG1;PPP1R15A;ZBTB7B	0.666667
GO:0070988	demethylation	-1.7649	0.0425542	ALKBH5;JMJD6;KDM3A;KDM5B;KDM7A	Negative	-2.21218	0.000641452	ALKBH2;CYP1A1;CYP51A1;HR;JMJD6;KDM3A;KDM4C;KDM4D;KDM5B;KDM5D;KDM6B;KDM7A;MMACHC;TET1;UTY	Negative	JMJD6;KDM3A;KDM5B;KDM7A	0.25
GO:0008380	RNA splicing	-1.75504	0.0458028	BCAS2;BUD31;CWC15;DDX39B;DDX47;DHX15;EFTUD2;ESRP2;FUS;HNRNPA0;HNRNPA2B1;HNRNPF;HNRNPH3;HNRNPK;IVNS1ABP;JMJD6;LSM2;LSM3;LSM4;LSM5;LUC7L2;NCBP1;NOL3;PCBP1;PCF11;PHF5A;POLR2A;POLR2L;PPIG;PPIL1;PPP2CA;PRPF4B;RALY;RBM17;RBM38;RBM39;RNF113A;RPS13;SAP18;SF3B5;SF3B6;SLU7;SMNDC1;SNRNP25;SNRPA1;SNRPD1;SNRPD3;SNRPE;SNRPF;SON;SRPK3;SRSF10;SRSF3;SRSF5;SRSF7;SRSF9;STRAP;SYF2;SYNCRIP;TARDBP;TRA2A;TRPT1;TXNL4A;U…	Negative	-1.85806	0.0218094	ARL6IP4;BUD31;C1QBP;C9orf78;CDC5L;CELF5;CIRBP;CLK2;CLK3;CLNS1A;CPSF7;CWC25;DDX1;DDX23;DDX41;DDX47;DHX15;DHX9;DYRK1A;ECD;EFTUD2;EIF4A3;ESRP2;FIP1L1;HABP4;HNRNPA0;HNRNPA1;HNRNPA2B1;HNRNPA3;HNRNPC;HNRNPD;HNRNPH3;HNRNPK;HNRNPL;HNRNPM;HNRNPU;HSPA1A;HTATSF1;IK;ISY1-RAB43;IVNS1ABP;JMJD6;KHDRBS1;KHDRBS3;LSM3;LSM4;LSM5;LUC7L2;MFAP1;NCBP1;NOL3;NOVA1;PABPN1;PCBP1;PCF11;PHF5A;PNN;POLR2H;POLR2I;POLR2L;PPIG;PP…	Negative	BUD31;DDX47;DHX15;EFTUD2;ESRP2;HNRNPA0;HNRNPA2B1;HNRNPH3;HNRNPK;IVNS1ABP;JMJD6;LSM3;LSM4;LSM5;LUC7L2;NCBP1;NOL3;PCBP1;PCF11;PHF5A;POLR2L;PPIG;PPIL1;PPP2CA;PRPF4B;RBM39;RNF113A;SAP18;SMNDC1;SNRPA1;SNRPD1;SNRPD3;SNRPE;SON;SRSF10;SRSF3;SRSF7;SRSF9;SYF2;SYNCRIP;TRA2A;TRPT1;TXNL4A;U2SURP;UBL5;WTAP;YTHDC1;ZCRB1;ZMAT2	0.335616
GO:0035051	cardiocyte differentiation	1.71327	0.0473522	ACTN2;AGTR2;ARRB2;EDN1;FHOD3;FZD7;HAMP;IGF1;MYBPC1;MYOCD;NEB;NRG1;PRICKLE1;SEMA3C;TGFB2;VCAM1	Positive	1.55176	0.0132924	ACTC1;ACTN2;ADRA1A;ALPK3;ANXA2;ARRB2;BMP2;BMP4;BVES;CDK1;DKK1;EDN1;EFNB2;ENG;FHL2;FHOD3;FZD7;GATA6;GREM1;HAMP;IGF1;ISL1;JAG1;MEF2A;MEF2C;MYOCD;NEB;NOTCH1;NOX4;PDLIM5;PROX1;RGS2;RGS4;RXRA;SGCD;SLC8A1;SOX6;TGFB2;VCAM1	Positive	ACTN2;ARRB2;EDN1;FHOD3;FZD7;HAMP;IGF1;MYOCD;NEB;TGFB2;VCAM1	0.25
GO:0048863	stem cell differentiation	1.72169	0.0486594	A2M;EDN1;FN1;FRZB;LMO2;MYOCD;NRG1;PAX2;PRICKLE1;SEMA3C;SEMA3F;SEMA6B;SOX11;TACSTD2;TAL1;TBX1;TGFB2;WNT3;ZEB2	Positive	1.49937	0.0234527	A2M;ACE;ASCL1;BCHE;BMP4;EDN1;ENG;ESR1;FN1;GATA6;GDNF;GREM1;GSC;JAG1;KITLG;LBH;LIF;LMO2;MEF2C;MYB;MYOCD;NOTCH1;NRP1;NRP2;OSR1;PAX2;PTPRC;RUNX1;SEMA3F;SEMA6B;SIX3;SNAI2;SOX11;SOX5;SOX6;TACSTD2;TAL1;TGFB2;WNT3;ZEB2	Positive	A2M;EDN1;FN1;LMO2;MYOCD;PAX2;SEMA3F;SEMA6B;SOX11;TACSTD2;TAL1;TGFB2;WNT3;ZEB2	0.311111
GO:0002446	neutrophil mediated immunity	1.71468	0.0495738	ABR;ACPP;ADGRE3;APAF1;ARHGAP9;ARSA;BST1;CD177;CFD;COTL1;CYFIP1;DOK3;DSP;DYNC1H1;GLB1;GNS;HBB;HGSNAT;ITGAV;LPCAT1;LRMP;MAN2B1;MANBA;MAPK1;MGAM;NCSTN;OLR1;OSCAR;PADI2;PIGR;PLAC8;PPBP;PRAM1;PSEN1;PTPRB;QPCT;RNASE2;SELL;SIGLEC14;SIGLEC5;SIRPB1;SLC2A5;SYNGR1;TIMP2	Positive	1.75935	5.84563e-05	ABR;ACE;ACPP;ADAM8;ADGRE3;ADGRE5;ALOX5;ANPEP;ANXA2;ANXA3;APAF1;ARHGAP9;ARPC5;ARSB;ATP11A;ATP8B4;B2M;BIN2;BST1;BST2;C3;C3AR1;C5AR1;CD14;CD33;CD44;CD53;CD55;CD68;CD93;CDA;CEACAM1;CFD;CLEC12A;CLEC5A;COTL1;CR1;CRACR2A;CTSB;CTSC;CTSS;CXCR2;CYB5R3;CYBB;CYFIP1;DOCK2;DOK3;DSP;F2RL1;FCAR;FCER1G;FCGR2A;FCGR3B;FCN1;FGL2;FGR;FPR1;FPR2;GLIPR1;GMFG;GRN;HBB;HK3;HPSE;HSPA6;HVCN1;ITGAL;ITGAM;ITGAV;ITGAX;ITGB2;JUP…	Positive	ABR;ACPP;ADGRE3;APAF1;ARHGAP9;BST1;CFD;COTL1;CYFIP1;DOK3;DSP;HBB;ITGAV;LPCAT1;LRMP;MAN2B1;MANBA;MGAM;OLR1;PADI2;PIGR;PLAC8;PPBP;PRAM1;RNASE2;SELL;SIGLEC5;SIRPB1;SLC2A5;TIMP2	0.214286

## Sheet: Table.S3.2
Table S3. Gene set enrichment analysis (GSEA) of genes with a consistent direction change of expression levels among individual studies of RE+ or RE-
Sheet 2: Enriched processed in RE+
geneSet	description	normalizedEnrichmentScore	FDR	leadingEdgeNum	leadingEdgeGenes
GO:0010257	NADH dehydrogenase complex assembly	-2.10758	0	34	FOXRED1;NDUFA1;NDUFA10;NDUFA11;NDUFA12;NDUFA13;NDUFA2;NDUFA3;NDUFA5;NDUFA6;NDUFA8;NDUFA9;NDUFAB1;NDUFAF3;NDUFAF4;NDUFB1;NDUFB11;NDUFB2;NDUFB3;NDUFB5;NDUFB6;NDUFB7;NDUFB8;NDUFB9;NDUFS1;NDUFS2;NDUFS3;NDUFS4;NDUFS5;NDUFS7;NDUFV1;NDUFV2;NDUFV3;OXA1L
GO:0006091	generation of precursor metabolites and energy	-2.15575	0	114	ACAT1;AKR1B1;ALDOC;ASPH;BNIP3;CISD1;COA6;COQ10B;COX10;COX15;COX17;COX20;COX4I1;COX5B;COX6A1;COX6B1;COX6C;COX7A1;COX7A2;COX7A2L;COX7B;COX7C;COX8A;CYC1;CYCS;DDIT4;DLD;DLST;ENO1;ENO2;EPM2AIP1;ETFA;ETFB;ETFDH;FASTKD5;FH;GBE1;GCKR;GPI;GYS1;HK1;IDH3B;IGF2;INSR;LDHA;MDH1;MDH1B;ME2;MT3;NDUFA1;NDUFA10;NDUFA12;NDUFA2;NDUFA3;NDUFA4;NDUFA4L2;NDUFA5;NDUFA6;NDUFA8;NDUFA9;NDUFAB1;NDUFB1;NDUFB2;NDUFB3;NDUFB5;NDU…
GO:0033108	mitochondrial respiratory chain complex assembly	-2.16067	0	38	COX14;COX17;COX20;FOXRED1;NDUFA1;NDUFA10;NDUFA12;NDUFA13;NDUFA2;NDUFA3;NDUFA5;NDUFA6;NDUFA8;NDUFA9;NDUFAB1;NDUFAF3;NDUFAF4;NDUFB1;NDUFB11;NDUFB2;NDUFB3;NDUFB5;NDUFB6;NDUFB7;NDUFB8;NDUFB9;NDUFS1;NDUFS2;NDUFS3;NDUFS4;NDUFS5;NDUFS7;NDUFV1;NDUFV3;OXA1L;SURF1;UQCR10;UQCRB
GO:0009141	nucleoside triphosphate metabolic process	-2.05553	0.000240873	85	ADK;ALDOC;CLPX;COA6;COX10;COX15;COX4I1;COX5B;COX6A1;COX6A2;COX7A1;COX7A2;COX7A2L;COX7C;CYC1;CYCS;DDIT4;DLD;ENO1;ENO2;FAM20C;GCKR;GPI;GUK1;HK1;HK2;INSR;LDHA;LDHC;NDUFA1;NDUFA10;NDUFA12;NDUFA2;NDUFA3;NDUFA4;NDUFA5;NDUFA6;NDUFA8;NDUFA9;NDUFAB1;NDUFB1;NDUFB2;NDUFB3;NDUFB5;NDUFB6;NDUFB7;NDUFB8;NDUFB9;NDUFS1;NDUFS2;NDUFS3;NDUFS4;NDUFS5;NDUFS7;NDUFV1;NDUFV2;NDUFV3;NME2;NUDT15;OGDHL;PARK7;PFKFB3;PFKFB4;P…
GO:0009123	nucleoside monophosphate metabolic process	-1.99323	0.000578094	84	ADK;ALDOC;APRT;CLPX;COA6;COX10;COX15;COX4I1;COX5B;COX6A1;COX6A2;COX7A1;COX7A2;COX7A2L;COX7C;CYC1;CYCS;DDIT4;DHODH;DLD;DNPH1;ENO1;ENO2;FAM20C;GCKR;GPI;GUK1;HK1;HK2;HPRT1;INSR;LDHA;LDHC;NDUFA1;NDUFA10;NDUFA12;NDUFA2;NDUFA3;NDUFA4;NDUFA5;NDUFA6;NDUFA8;NDUFA9;NDUFAB1;NDUFB1;NDUFB2;NDUFB3;NDUFB5;NDUFB6;NDUFB7;NDUFB8;NDUFB9;NDUFS1;NDUFS2;NDUFS3;NDUFS4;NDUFS5;NDUFS7;NDUFV1;NDUFV2;NDUFV3;OGDHL;PARK7;PFKF…
GO:0006413	translational initiation	-1.9443	0.00240873	73	DDX3X;EIF1;EIF1B;EIF2A;EIF2AK3;EIF2S1;EIF3I;EIF3K;EIF3L;EIF4A1;EIF4A2;NCBP1;NCK1;NPM1;PAIP2B;PPP1R15A;RPL10;RPL10A;RPL13;RPL14;RPL17;RPL18;RPL19;RPL22;RPL23;RPL23A;RPL24;RPL26;RPL27;RPL27A;RPL3;RPL31;RPL32;RPL34;RPL35;RPL35A;RPL36;RPL36A;RPL37;RPL37A;RPL38;RPL39;RPL41;RPL5;RPL7;RPL7A;RPL8;RPL9;RPLP2;RPS10;RPS11;RPS12;RPS13;RPS14;RPS15;RPS16;RPS17;RPS18;RPS19;RPS21;RPS23;RPS24;RPS25;RPS27A;RPS28;R…
GO:0051056	regulation of small GTPase mediated signal transduction	1.91815	0.00615726	53	A2M;ABR;ALS2;ARFGAP1;ARFGEF3;ARHGAP18;ARHGAP22;ARHGAP31;ARHGAP32;ARHGAP6;ARHGAP9;ARHGEF1;ARHGEF11;ARHGEF33;ARHGEF40;ARRB1;CYTH3;EPS8L1;FAM13B;FARP1;FGD1;FGD6;GMIP;GPR55;GPR65;IGF1;IQSEC2;ITSN1;JAK2;KANK1;MAPRE2;MCF2;MYO9B;NGF;NOTCH2;NRG1;PLEKHG4B;RAP1GAP2;RAPGEF1;RASGRP4;RHOBTB1;RHOJ;ROBO1;SHC1;SIPA1L3;SRGAP1;SRGAP2;SYDE2;TGFB2;TIMP2;TNFAIP1;TRIM67;TRIO
GO:0140053	mitochondrial gene expression	-1.87087	0.0125254	53	AURKAIP1;CHCHD1;COA3;DARS2;FASTKD5;GFM1;GFM2;HARS;HSD17B10;KIAA0391;LRPPRC;MRPL12;MRPL15;MRPL18;MRPL2;MRPL20;MRPL21;MRPL24;MRPL35;MRPL40;MRPL41;MRPL47;MRPL48;MRPL53;MRPL54;MRPL57;MRPS10;MRPS12;MRPS16;MRPS18A;MRPS18B;MRPS21;MRPS22;MRPS24;MRPS28;MRPS31;MRPS33;MRPS35;MRPS36;MRPS7;MRPS9;NDUFA7;OXA1L;PNPT1;PTCD3;SHMT2;SUPV3L1;TBRG4;TFAM;TRIT1;TRMT10C;TUFM;WARS2
GO:0032970	regulation of actin filament-based process	1.84285	0.0282208	31	ACTN2;ALOX15;ANK2;ARHGAP18;ARHGAP6;BIN1;BST1;CDC42EP1;CYFIP1;DSP;EDN1;EPHA1;FER;FHOD3;GPR65;KANK1;KCNJ2;NEB;NF2;NTRK3;PLEKHH2;PPM1F;RHOBTB1;SSH2;TACSTD2;TEK;TGFB3;TMOD4;VANGL2;VILL;WNT4
GO:0072350	tricarboxylic acid metabolic process	-1.81434	0.0307113	14	ASS1;DLST;FH;IDH3B;MDH1;MDH1B;ME2;OGDHL;PDHB;SDHB;SDHC;SDHD;SUCLA2;SUCLG1
GO:0009259	ribonucleotide metabolic process	-1.7984	0.0314098	109	ABHD14B;ACAT1;ACSL3;ADK;ALDOC;APRT;CLPX;COA6;COASY;COX10;COX15;COX4I1;COX5B;COX6A1;COX6A2;COX7A1;COX7A2;COX7A2L;COX7C;CYC1;CYCS;DDIT4;DHODH;DLD;DLST;ELOVL3;ELOVL5;ENO1;ENO2;FAM20C;FASN;GCKR;GPI;GUK1;HINT1;HK1;HK2;HMGCL;HMGCR;HMGCS1;HPRT1;INSR;LDHA;LDHC;MPC1;NDUFA1;NDUFA10;NDUFA12;NDUFA2;NDUFA3;NDUFA4;NDUFA5;NDUFA6;NDUFA8;NDUFA9;NDUFAB1;NDUFB1;NDUFB2;NDUFB3;NDUFB5;NDUFB6;NDUFB7;NDUFB8;NDUFB9;NDUFS…
GO:0002181	cytoplasmic translation	-1.80066	0.0335081	33	DHX9;DPH3;EIF3I;EIF3K;EIF3L;ETF1;HSPA14;LIN28A;NCK1;RPL10A;RPL17;RPL17-C18orf32;RPL18;RPL19;RPL24;RPL26;RPL26L1;RPL31;RPL32;RPL35A;RPL36;RPL36A;RPL38;RPL39;RPL41;RPL8;RPL9;RPS21;RPS23;RPS28;RWDD1;TMA7;ZC3H15
GO:0006984	ER-nucleus signaling pathway	-1.77537	0.0393279	12	ASNS;ATF3;CCDC47;DDIT3;EIF2A;EIF2AK3;HERPUD1;HSP90B1;HSPA5;INSIG1;PPP1R15A;ZBTB7B
GO:0070988	demethylation	-1.7649	0.0425542	5	ALKBH5;JMJD6;KDM3A;KDM5B;KDM7A
GO:0008380	RNA splicing	-1.75504	0.0458028	69	BCAS2;BUD31;CWC15;DDX39B;DDX47;DHX15;EFTUD2;ESRP2;FUS;HNRNPA0;HNRNPA2B1;HNRNPF;HNRNPH3;HNRNPK;IVNS1ABP;JMJD6;LSM2;LSM3;LSM4;LSM5;LUC7L2;NCBP1;NOL3;PCBP1;PCF11;PHF5A;POLR2A;POLR2L;PPIG;PPIL1;PPP2CA;PRPF4B;RALY;RBM17;RBM38;RBM39;RNF113A;RPS13;SAP18;SF3B5;SF3B6;SLU7;SMNDC1;SNRNP25;SNRPA1;SNRPD1;SNRPD3;SNRPE;SNRPF;SON;SRPK3;SRSF10;SRSF3;SRSF5;SRSF7;SRSF9;STRAP;SYF2;SYNCRIP;TARDBP;TRA2A;TRPT1;TXNL4A;U…
GO:0035051	cardiocyte differentiation	1.71327	0.0473522	16	ACTN2;AGTR2;ARRB2;EDN1;FHOD3;FZD7;HAMP;IGF1;MYBPC1;MYOCD;NEB;NRG1;PRICKLE1;SEMA3C;TGFB2;VCAM1
GO:0048863	stem cell differentiation	1.72169	0.0486594	19	A2M;EDN1;FN1;FRZB;LMO2;MYOCD;NRG1;PAX2;PRICKLE1;SEMA3C;SEMA3F;SEMA6B;SOX11;TACSTD2;TAL1;TBX1;TGFB2;WNT3;ZEB2
GO:0002446	neutrophil mediated immunity	1.71468	0.0495738	44	ABR;ACPP;ADGRE3;APAF1;ARHGAP9;ARSA;BST1;CD177;CFD;COTL1;CYFIP1;DOK3;DSP;DYNC1H1;GLB1;GNS;HBB;HGSNAT;ITGAV;LPCAT1;LRMP;MAN2B1;MANBA;MAPK1;MGAM;NCSTN;OLR1;OSCAR;PADI2;PIGR;PLAC8;PPBP;PRAM1;PSEN1;PTPRB;QPCT;RNASE2;SELL;SIGLEC14;SIGLEC5;SIRPB1;SLC2A5;SYNGR1;TIMP2

## Sheet: Table.S3.3
Table S3. Gene set enrichment analysis (GSEA) of genes with a consistent direction change of expression levels among individual studies of RE+ or RE-
Sheet 3: Enriched processed in RE-
geneSet	description	normalizedEnrichmentScore	FDR	leadingEdgeNum	leadingEdgeGenes
GO:0006909	phagocytosis	1.86254	0	72	ABCA1;ABR;AIF1;ALOX15;ANXA1;ANXA3;ARHGAP25;ARPC5;AXL;BIN2;C2;C3;C4BPB;CD14;CD300LF;CD93;CLEC7A;CORO1A;CYFIP1;DOCK2;DYSF;ELMO1;F2RL1;FCER1G;FCGR1A;FCGR2A;FCGR2B;FCGR3A;FCN1;FGR;FYN;GAS6;HCK;IL1B;IRF8;ITGA2;ITGAL;ITGAM;ITGAV;ITGB2;LEPR;LIMK1;LYN;MARCO;MET;MFGE8;MSR1;MYH2;NCF2;NCF4;NCKAP1L;P2RX7;P2RY6;PEAR1;PECAM1;PLD4;PTPRC;PTPRJ;PYCARD;RAB39A;RAB7B;SIRPA;SIRPB1;SLC11A1;SYK;TGM2;TREM2;TXNDC5;VAV1;W…
GO:0010324	membrane invagination	1.85209	0	17	ABCA1;AIF1;ALOX15;ARHGAP25;BIN2;C3;ELMO1;F2RL1;FCER1G;FCGR1A;FCGR2B;ITGAM;ITGB2;MFGE8;MSR1;NCKAP1L;TREM2
GO:0043062	extracellular structure organization	1.82156	0	145	A2M;ABCA1;ADAM12;ADAM8;ADAMTS14;ADAMTS2;ADAMTS20;ADAMTS5;AEBP1;AGRN;ANTXR1;ANXA2;APOB;APOC1;APOC2;BGN;BMP1;CAPG;CCDC80;CD36;CD44;CDH1;COL10A1;COL11A1;COL13A1;COL14A1;COL15A1;COL16A1;COL18A1;COL19A1;COL1A1;COL1A2;COL22A1;COL23A1;COL3A1;COL4A1;COL4A2;COL5A1;COL5A2;COL6A1;COL6A2;COL6A3;COL9A2;COL9A3;COLGALT1;COMP;CREB3L1;CTSS;DPP4;EFEMP2;ELN;ENG;FAP;FBLN1;FBLN2;FBLN5;FBN1;FBN2;FLRT2;FMOD;FN1;FOXF2;F…
GO:0072376	protein activation cascade	1.81414	0	23	A2M;C1QA;C1QB;C1QC;C1S;C2;C3;C3AR1;C4BPB;C5AR1;C5AR2;CD55;CFD;CFI;CR1;FBLN1;FCN1;MASP1;PROS1;TFPI;VSIG4;VTN;VWF
GO:0006968	cellular defense response	1.81241	0	18	C5AR1;CCR2;CCR5;CD300C;CLEC5A;CX3CR1;CXCR2;DCDC2;FCMR;LSP1;LY96;MNDA;NCF1;NCF2;PTK2B;RAB23;SPN;TYROBP
GO:0006959	humoral immune response	1.81179	0	44	A2M;BCL2;BLNK;BST1;BST2;C1QA;C1QB;C1QC;C1S;C2;C3;C3AR1;C4BPB;C5AR1;C5AR2;CCR2;CD28;CFD;CR1;EBI3;FCGR2B;FCN1;GPR183;HIST1H2BK;HLA-DQB1;LY86;LYZ;MASP1;MEF2C;NOTCH1;PF4;POU2F2;PPBP;PROS1;PTPRC;RNASE2;RNASE6;SLC11A1;ST6GAL1;TNFRSF21;TREM1;TREM2;VSIG4;VTN
GO:0007229	integrin-mediated signaling pathway	1.80688	0	32	BST1;CEACAM1;COL16A1;COL3A1;DAB2;FBLN1;FCER1G;FERMT3;FGR;FLNA;FUT8;HCK;ITGA11;ITGA2;ITGA4;ITGA5;ITGAL;ITGAM;ITGAV;ITGAX;ITGB2;ITGB8;NRP1;PLEK;PRAM1;PTK2B;SYK;THY1;TIMP1;TYROBP;VAV1;ZYX
GO:0002526	acute inflammatory response	1.80061	0	39	A2M;ADAM8;BTK;C1QA;C1QB;C1QC;C1S;C2;C3;C3AR1;C4BPB;C5AR1;C5AR2;CD163;CD55;CD6;CFI;CR1;CXCR2;FCER1G;FCGR2B;FFAR2;FN1;HAMP;HFE;IL1B;IL6R;NLRP3;OSMR;PIK3CG;PLSCR1;PROS1;PTGER3;SERPINA1;TNFRSF11A;TREM1;VCAM1;VNN1;VTN
GO:0050900	leukocyte migration	1.79864	0	135	ABR;ADAM8;ADGRE2;AIF1;ANGPT1;ANXA1;APOB;BST1;C3AR1;C5AR1;C5AR2;CCL22;CCL3;CCL3L3;CCL4L1;CCL5;CCL8;CCR1;CCR2;CCR5;CD2;CD200;CD200R1;CD244;CD44;CD48;CD74;CD84;CEACAM1;CH25H;CMKLR1;COL1A1;COL1A2;CORO1A;CSF3R;CX3CR1;CXCL12;CXCL16;CXCR2;DOCK8;DOK2;DYSF;ECM1;EDN1;EPS8;F2RL1;FCER1G;FER;FFAR2;FLT1;FN1;FOLR2;FPR2;FYN;GAS6;GATA3;GCNT1;GPR183;GREM1;GYPC;HCK;HRH1;IL10;IL12A;IL16;IL17RA;IL1B;IL1R1;IL1RN;IL6R;…
GO:0007200	phospholipase C-activating G protein-coupled receptor signaling pathway	1.79805	0	36	ACTN2;ADRA1A;ADRA1B;BICD1;C3AR1;C5AR1;C5AR2;CMKLR1;CX3CR1;CXCR2;EDN1;ESR1;F2RL1;F2RL2;FPR1;FPR2;FPR3;GNA15;GPR55;GPR65;GRM5;GRP;HRH1;HTR2A;KISS1;LPAR3;LPAR4;LPAR6;P2RY10;P2RY12;P2RY6;P2RY8;PTGER3;S1PR1;SLC9A3R1;TGM2
GO:0014812	muscle cell migration	1.79457	0	26	ACE;AIF1;ANXA1;ARPC5;BCL2;CCL5;DOCK4;IGF1;IGFBP5;ITGA2;MDM2;MEF2C;MYOCD;NOX4;NRP1;P2RY6;PLAT;PLAU;PLEKHO1;PLXNA1;POSTN;SERPINE1;SIX1;SLIT2;TPM1;VTN
GO:0033627	cell adhesion mediated by integrin	1.79368	0	24	CCL5;COL16A1;DPP4;FBN1;FERMT3;ITGA11;ITGA2;ITGA5;ITGAV;ITGB2;ITGB8;LYN;NCKAP1L;P2RY12;PDE3B;PIEZO1;PIK3CG;PLAU;PODXL;SERPINE1;SNAI2;SYK;TGFB2;VTN
GO:0070661	leukocyte proliferation	1.78691	0	90	ACE;AIF1;ANXA1;BCL2;BMP4;BST1;BTK;BTN3A1;CARD11;CCL5;CCL8;CCR2;CD180;CD209;CD276;CD28;CD4;CD40;CD55;CD6;CD74;CD80;CD86;CLECL1;CORO1A;CTPS1;DOCK2;DOCK8;EBI3;ELF4;F2RL1;FCGR2B;FYN;GAPT;GPAM;GPR183;GREM1;HAVCR2;HLA-DMB;HLA-DPA1;HLA-DPB1;IGF1;IKZF3;IL10;IL12A;IL12RB1;IL15;IL18;IL1B;IL6R;IL7R;INPP5D;JAK3;KITLG;LGALS9;LILRB1;LRRC32;LST1;LYN;MALT1;MEF2C;MNDA;MSN;NCKAP1L;NFATC2;P2RX7;PDCD1LG2;PDE5A;PIK3C…
GO:0050663	cytokine secretion	1.7812	0	83	ABCA1;AIM2;ANGPT1;ANXA1;BANK1;BTN3A1;BTN3A2;C5AR2;CARD11;CARD16;CASP1;CCL3;CD14;CD2;CD200;CD200R1;CD244;CD36;CLEC4E;CLEC5A;CLEC9A;CLECL1;CSF1R;DYSF;F2RL1;FCGR2B;FCN1;FFAR2;FFAR4;FGR;FN1;GAS6;GATA3;GBP1;GBP5;GPAM;HAVCR2;IL10;IL17RA;IL1B;IL1R2;IL1RAP;IL4R;ITGAV;LCP2;LGALS9;LGR4;LILRA2;LILRA5;LILRB1;LPL;LRRC32;LYN;MAVS;MBP;MCOLN2;MMP12;NLRC4;NLRP1;NLRP10;NLRP12;NLRP3;NOD2;NOTCH1;P2RX7;PANX1;PML;POST…
GO:0036230	granulocyte activation	1.77743	0	132	ABR;ACPP;ADAM8;ADGRE3;ADGRE5;ALOX5;ANPEP;ANXA2;ANXA3;APAF1;ARHGAP9;ARPC5;ARSB;ATP11A;ATP8B4;B2M;BIN2;BST1;BST2;C3;C3AR1;C5AR1;CCL3;CCL5;CCR2;CD14;CD33;CD44;CD53;CD55;CD68;CD93;CDA;CEACAM1;CFD;CLEC12A;CLEC5A;COTL1;CR1;CRACR2A;CTSB;CTSC;CTSS;CXCR2;CYB5R3;CYBB;CYFIP1;DOCK2;DOK3;DSP;F2RL1;FCAR;FCER1G;FCGR2A;FCGR2B;FCGR3B;FCN1;FGL2;FGR;FPR1;FPR2;GLIPR1;GMFG;GRN;HBB;HK3;HPSE;HSPA6;HVCN1;IL18;ITGAL;ITGA…
GO:0010257	NADH dehydrogenase complex assembly	-2.4449	0	35	ECSIT;FOXRED1;NDUFA1;NDUFA10;NDUFA11;NDUFA12;NDUFA13;NDUFA2;NDUFA5;NDUFA6;NDUFA8;NDUFA9;NDUFAB1;NDUFAF4;NDUFAF5;NDUFB1;NDUFB10;NDUFB11;NDUFB2;NDUFB3;NDUFB5;NDUFB6;NDUFB7;NDUFB8;NDUFB9;NDUFC1;NDUFS1;NDUFS2;NDUFS3;NDUFS4;NDUFS5;NDUFS8;NDUFV1;NDUFV2;NDUFV3
GO:0033108	mitochondrial respiratory chain complex assembly	-2.59059	0	48	COA4;COX14;COX16;COX17;COX20;ECSIT;FOXRED1;LYRM7;NDUFA1;NDUFA10;NDUFA11;NDUFA12;NDUFA13;NDUFA2;NDUFA5;NDUFA6;NDUFA8;NDUFA9;NDUFAB1;NDUFAF4;NDUFAF5;NDUFB1;NDUFB10;NDUFB11;NDUFB2;NDUFB3;NDUFB5;NDUFB6;NDUFB7;NDUFB8;NDUFB9;NDUFC1;NDUFS1;NDUFS2;NDUFS3;NDUFS4;NDUFS5;NDUFS8;NDUFV1;NDUFV2;NDUFV3;SDHAF1;SLC25A33;SURF1;TFAM;TTC19;UQCR10;UQCRB
GO:0002446	neutrophil mediated immunity	1.75935	5.84563e-05	126	ABR;ACE;ACPP;ADAM8;ADGRE3;ADGRE5;ALOX5;ANPEP;ANXA2;ANXA3;APAF1;ARHGAP9;ARPC5;ARSB;ATP11A;ATP8B4;B2M;BIN2;BST1;BST2;C3;C3AR1;C5AR1;CD14;CD33;CD44;CD53;CD55;CD68;CD93;CDA;CEACAM1;CFD;CLEC12A;CLEC5A;COTL1;CR1;CRACR2A;CTSB;CTSC;CTSS;CXCR2;CYB5R3;CYBB;CYFIP1;DOCK2;DOK3;DSP;F2RL1;FCAR;FCER1G;FCGR2A;FCGR3B;FCN1;FGL2;FGR;FPR1;FPR2;GLIPR1;GMFG;GRN;HBB;HK3;HPSE;HSPA6;HVCN1;ITGAL;ITGAM;ITGAV;ITGAX;ITGB2;JUP…
GO:0032635	interleukin-6 production	1.75388	0.000196905	44	ARRB2;BANK1;C5AR2;CD200;CD200R1;CD36;F2RL1;FCER1G;GAS6;HAVCR2;HGF;IL10;IL18;IL18RAP;IL1B;IL1RAP;IL1RN;IL6R;INPP5D;IRAK3;LGALS9;LILRA2;LILRA5;MAVS;MBP;MYD88;NCKAP1L;NLRP10;NLRP12;NOD2;P2RX7;PTAFR;PTPN22;PTPN6;PYCARD;RAB7B;SIRPA;TLR1;TLR3;TLR4;TLR6;TLR7;TLR8;TRPV4
GO:0045785	positive regulation of cell adhesion	1.75411	0.000207845	121	ADAM8;ADGRG1;AIF1;ALOX15;ANGPT1;ANXA1;APBB1IP;CARD11;CASS4;CCDC80;CCL5;CCR2;CD209;CD276;CD28;CD36;CD4;CD44;CD55;CD6;CD74;CD80;CD86;CDH13;CDK6;CLECL1;COL16A1;CORO1A;CTLA4;CXCL12;DOCK8;DPP4;DYSF;EBI3;EDIL3;EFNB2;EMILIN2;FBLN2;FLNA;FMN1;FN1;FSTL3;FYN;GATA3;GCNT2;GLI2;GPAM;HAVCR2;HLA-DMB;HLA-DPA1;HLA-DPB1;HLX;IGF1;IL10;IL12A;IL12RB1;IL15;IL18;IL1B;IL4R;IL6R;IL7R;ITGA2;ITGA3;ITGA4;ITGA5;ITGAV;JAK3;JUP…
GO:0050867	positive regulation of cell activation	1.75483	0.000220071	102	ADAM8;AIF1;ANXA1;ATP11C;AXL;BCL2;BST1;BTK;CARD11;CCL5;CCR2;CD2;CD209;CD226;CD276;CD28;CD4;CD40;CD55;CD6;CD74;CD80;CD86;CEBPA;CLECL1;CORO1A;CTLA4;DOCK8;DPP4;EBI3;EFNB2;F2RL1;FCER1G;FGR;FYN;GAB2;GAS6;GATA3;GLI2;GPAM;GPR183;HAVCR2;HLA-DMB;HLA-DPA1;HLA-DPB1;HLX;IGF1;IL10;IL12A;IL12RB1;IL15;IL18;IL1B;IL4R;IL6R;IL7R;INPP5D;ITGAM;ITGB2;JAK3;LGALS1;LGALS9;LILRA2;LILRA5;LILRB1;LILRB4;LYN;MALT1;MEF2C;MMP14…
GO:0034341	response to interferon-gamma	1.74735	0.000327355	64	AIF1;B2M;BST2;CAMK2D;CAMK2G;CASP1;CCL22;CCL3;CCL3L3;CCL4L1;CCL5;CCL8;CD40;CD44;CIITA;CLDN1;CXCL16;EDN1;FCGR1A;FCGR1B;GBP1;GBP2;GBP4;GBP5;GBP6;HCK;HLA-DPA1;HLA-DPB1;HLA-DQA1;HLA-DQA2;HLA-DQB1;HLA-DQB2;HLA-DRA;HLA-DRB1;HLA-DRB5;IFI30;IFNGR1;IL12RB1;IRF5;IRF6;IRF8;KYNU;LGALS9;MEFV;MID1;MRC1;NLRC5;OAS2;PARP14;PML;PTAFR;RAB7B;SIRPA;SLC11A1;SP100;TLR3;TLR4;TRIM22;TRIM25;TRIM38;UBD;VCAM1;WAS;ZYX
GO:0008214	protein dealkylation	-2.22155	0.000384871	10	HR;JMJD6;KDM3A;KDM4C;KDM4D;KDM5B;KDM5D;KDM6B;KDM7A;UTY
GO:0072350	tricarboxylic acid metabolic process	-2.29711	0.000481089	20	ACO2;ASS1;CS;DLAT;DLST;FAHD1;FH;IDH3A;IDH3B;IREB2;MDH1;NNT;OGDHL;PDHA1;SDHA;SDHB;SDHC;SDHD;SUCLA2;SUCLG1
GO:0060326	cell chemotaxis	1.73925	0.000489919	85	ACKR4;ADAM8;ADGRE2;AIF1;ANXA1;ARRB2;BIN2;BST1;C3AR1;C5AR1;C5AR2;CCL22;CCL3;CCL3L3;CCL4L1;CCL5;CCL8;CCR1;CCR2;CCR5;CCRL2;CD74;CH25H;CMKLR1;CORO1A;CSF3R;CX3CR1;CXCL12;CXCL16;CXCR2;DOCK4;DYSF;EDN1;F2RL1;FCER1G;FFAR2;FGF1;FLT1;FOLR2;FPR2;GAS6;GPR183;GREM1;HBEGF;HGF;HRH1;IL10;IL12A;IL16;IL17RA;IL1B;IL1RN;IL6R;ITGB2;LGALS9;LGMN;LYN;MET;NCKAP1L;NOTCH1;NRP1;PADI2;PF4;PIK3CD;PIK3CG;PPBP;PREX1;PTK2B;RAC2;R…
GO:0032609	interferon-gamma production	1.73349	0.000528648	52	AXL;BTN3A1;BTN3A2;CCR2;CD14;CD2;CD226;CD244;CD274;CD276;CD96;EBI3;F2RL1;FAM49B;GAS6;GATA3;HAVCR2;HLA-DPA1;HLA-DPB1;IL10;IL12A;IL12RB1;IL18;IL18R1;IL18RAP;IL1B;IL1R1;IL20RB;IL27RA;IL6R;INHBA;IRF8;ISG15;ISL1;ITK;KLRC4-KLRK1;LGALS9;LILRB1;PDCD1LG2;PTPN22;PYCARD;RASGRP1;RIPK3;SASH3;SIRPA;SLAMF6;SLC11A1;SPN;TLR3;TLR4;TLR7;TLR8
GO:0007159	leukocyte cell-cell adhesion	1.73404	0.000552678	103	ADAM8;AIF1;ANXA1;BMP4;CARD11;CCL5;CCR2;CD209;CD276;CD28;CD4;CD44;CD55;CD6;CD74;CD80;CD86;CEACAM1;CERCAM;CLECL1;CORO1A;CTLA4;CX3CR1;CXCL12;DOCK8;DPP4;EBI3;EFNB2;FCGR2B;FERMT3;FYN;GATA3;GCNT1;GLI2;GPAM;HAVCR2;HFE;HLA-DMB;HLA-DPA1;HLA-DPB1;HLX;IGF1;IL10;IL12A;IL12RB1;IL15;IL18;IL1B;IL4R;IL6R;IL7R;ITGA4;ITGA5;ITGAL;ITGB2;JAK3;LGALS1;LGALS9;LILRB1;LILRB4;LRRC32;LYN;MALT1;MSN;MYB;NCKAP1L;NLRP3;NOD2;NT5…
GO:0032963	collagen metabolic process	1.72932	0.000598592	43	ADAMTS14;ADAMTS2;ARRB2;BMP4;CBX8;CIITA;COL13A1;COL15A1;COL19A1;COL1A1;COL5A1;CREB3L1;CTSB;CTSS;ENG;FAP;FURIN;ITGA2;LARP6;MFAP4;MMP10;MMP12;MMP14;MMP15;MMP16;MMP19;MMP2;MMP9;MRC2;MYB;P2RX7;P3H1;P3H2;PHYKPL;PLOD2;PPARD;PRSS2;RCN3;SERPINB7;SERPINH1;TGFB3;TRAM2;WNT4
GO:0019882	antigen processing and presentation	1.72946	0.000623534	42	ACE;B2M;CD1C;CD209;CD36;CD74;CENPE;CLEC4A;CTSS;ERAP2;FCER1G;FCGR1A;FCGR1B;FCGR2B;HFE;HLA-DMB;HLA-DOA;HLA-DPA1;HLA-DPB1;HLA-DQA1;HLA-DQA2;HLA-DQB1;HLA-DQB2;HLA-DRA;HLA-DRB1;HLA-DRB5;IFI30;ITGAV;LGMN;MARCH1;MR1;NOD2;PYCARD;RAB32;RAB3B;RFTN1;SEC24D;SLC11A1;SPTBN2;TAPBP;TREM2;WAS
GO:0070988	demethylation	-2.21218	0.000641452	15	ALKBH2;CYP1A1;CYP51A1;HR;JMJD6;KDM3A;KDM4C;KDM4D;KDM5B;KDM5D;KDM6B;KDM7A;MMACHC;TET1;UTY
GO:0140053	mitochondrial gene expression	-2.32762	0.000641452	50	AURKAIP1;C1QBP;CHCHD10;DARS2;FASTKD5;FOXO3;GATB;GFM1;HSD17B10;KIAA0391;LARS2;LRPPRC;MRPL12;MRPL2;MRPL20;MRPL21;MRPL23;MRPL24;MRPL34;MRPL35;MRPL40;MRPL41;MRPL47;MRPL53;MRPL54;MRPL57;MRPS12;MRPS14;MRPS18A;MRPS18B;MRPS21;MRPS22;MRPS24;MRPS26;MRPS28;MRPS30;MRPS33;MRPS7;MTERF2;PPARGC1B;PTCD3;SLC25A33;SUPV3L1;TBRG4;TFAM;TRIT1;TRMT10C;TRUB2;TUFM;WARS2
GO:0032633	interleukin-4 production	1.7225	0.000647516	11	CD28;CD86;CLECL1;FCER1G;HAVCR2;IL1RAP;LGALS9;NLRP3;NOTCH1;SASH3;SYK
GO:0002576	platelet degranulation	1.71565	0.000866019	44	A2M;ABCC4;ACTN1;ACTN2;CD109;CD36;CD9;CFD;ECM1;F5;FAM49B;FCER1G;FERMT3;FLNA;FN1;GAS6;HGF;IGF1;ISLR;LEFTY2;LHFPL2;LYN;P2RX1;PECAM1;PF4;PLEK;PPBP;PROS1;QSOX1;RAB27B;SELP;SERPINA1;SERPINE1;SPARC;SRGN;SYK;TAGLN2;TGFB2;TGFB3;THBS1;TIMP1;VCL;VEGFC;VWF
GO:0034113	heterotypic cell-cell adhesion	1.71383	0.000870797	24	ALOX15;CD2;CD200;CD200R1;CD44;DSC2;DSP;GCNT2;GLDN;IL10;IL1B;IL1RN;ITGA4;ITGA5;ITGAV;ITGAX;ITGB2;JUP;MBP;NRCAM;PKP2;PTPRC;SIRPA;THY1
GO:0006929	substrate-dependent cell migration	1.71407	0.000901897	13	ADAM8;FMNL1;FN1;ITGA11;ITGA2;NRP1;NRP2;P2RY12;PTPRC;SLIT2;SNAI2;TNFRSF12A;VEGFC
GO:0050690	regulation of defense response to virus by virus	1.704	0.000935301	8	B2M;CD28;CD4;DOCK2;ELMO1;FYN;HCK;PACS1
GO:0002697	regulation of immune effector process	1.7091	0.000935301	108	A2M;ABR;ADGRE2;AIM2;ANGPT1;ANXA1;ARRB2;B2M;BST2;BTK;C1QA;C1QB;C1QC;C1S;C2;C3;C3AR1;C4BPB;C5AR1;C5AR2;CCR2;CD1C;CD226;CD244;CD28;CD36;CD40;CD55;CD74;CD80;CD84;CD86;CD96;CEACAM1;CFI;CR1;DTX3L;EIF2AK4;F2RL1;FCER1G;FCGR2B;FER;FES;FFAR2;FGR;GAB2;GATA3;GPRC5B;HAVCR2;HERC5;HFE;HLA-DMB;HLX;IL10;IL12A;IL12RB1;IL15;IL18;IL18RAP;IL1B;IL1R1;IL27RA;IL4R;IL7R;IRAK3;ITGAM;ITGB2;JAK3;KLK5;LGALS9;LILRB1;LYN;MALT1…
GO:0048771	tissue remodeling	1.70496	0.000964529	46	ABR;ACE;ACVRL1;ADAM8;ANXA1;AXL;BAX;BGN;CCR2;CEACAM1;CSF1R;CSPG4;CTHRC1;EPAS1;GJA5;GPR55;GREM1;IGFBP5;IL15;IL18;INPP5D;JAG1;LEPR;LGR4;LIF;LRRK1;MDM2;MEF2C;MMP14;NOTCH2;NOX4;P2RX7;PTK2B;RAC2;RSPO3;S1PR1;SNX10;SPP1;SYK;TGFB3;TGM2;TIMP1;TNFRSF11A;TNFRSF11B;TPP1;UBASH3B
GO:0002694	regulation of leukocyte activation	1.70777	0.000965472	135	ABR;ADAM8;ADGRE2;AIF1;ANXA1;ATP11C;AXL;BANK1;BCL2;BMP4;BST1;BTK;CARD11;CCL5;CCR2;CD2;CD200;CD209;CD276;CD28;CD300LF;CD4;CD40;CD55;CD6;CD74;CD80;CD84;CD86;CEACAM1;CEBPA;CLECL1;CORO1A;CR1;DOCK8;DPP4;EBI3;EFNB2;F2RL1;FCER1G;FCGR2B;FER;FES;FGR;FYN;GAB2;GAS6;GATA3;GLI2;GPAM;GPR183;HAVCR2;HFE;HLA-DMB;HLA-DOA;HLA-DPA1;HLA-DPB1;HLX;IGF1;IKZF3;IL10;IL12A;IL12RB1;IL15;IL18;IL1B;IL27RA;IL4R;IL6R;IL7R;INHBA;…
GO:0042113	B cell activation	1.69908	0.000987262	60	ATP11C;BANK1;BAX;BCL2;BLNK;BST1;BST2;BTK;CARD11;CASP8;CD180;CD28;CD40;CD74;CTLA4;CTPS1;DOCK10;FCGR2B;GAPT;GPR183;HHEX;IKZF3;IL10;IL27RA;IL7R;INHBA;INPP5D;ITGA4;JAK3;KLF6;LAT2;LGALS1;LYN;MALT1;MEF2C;MFNG;MMP14;MNDA;NBN;NCKAP1L;NFAM1;NFATC2;NOD2;NOTCH2;PIK3CD;PLCL2;POU2F2;PTK2B;PTPN6;PTPRC;PTPRJ;SAMSN1;SASH3;SKAP2;SLAMF8;SYK;TLR4;TNFRSF21;TNFSF13B;VCAM1
GO:0032623	interleukin-2 production	1.7006	0.000990318	21	ANXA1;CARD11;CCR2;CD28;CD4;CD80;CD86;FCER1G;GBP1;HAVCR2;HDAC7;IL18;IL1B;IL1RAP;MALT1;NAV3;PTPRC;RUNX1;SASH3;SLC11A1;VSIG4
GO:0031589	cell-substrate adhesion	1.6964	0.00101114	96	ACTN1;ACTN2;ACVRL1;ADAMTS12;ALOX15;ANGPT1;ANTXR1;ARHGAP6;AXL;BCL2;BST1;BVES;CASS4;CCDC80;CD36;CD44;CD96;CDH13;CDK6;CDKN2A;COL13A1;COL16A1;COL1A1;COL3A1;CORO1A;DLC1;EDA;EDIL3;EMILIN2;FBLN1;FBLN2;FBLN5;FER;FERMT3;FLNA;FMN1;FN1;FZD7;GAS6;GBP1;GCNT2;GREM1;HPSE;ITGA11;ITGA2;ITGA3;ITGA4;ITGA5;ITGAL;ITGAV;ITGB2;ITGB8;JAG1;JUP;LAMC1;LGALS1;LIMS1;LYVE1;MICALL2;MMP12;MMP14;MSLN;MYO1G;NF2;NID2;NOTCH1;NRP1;P…
GO:0022407	regulation of cell-cell adhesion	1.6995	0.00101547	115	ABAT;ADAM8;AIF1;ALOX15;ANXA1;BMP2;BMP4;C1QTNF1;CARD11;CCL5;CCR2;CD209;CD276;CD28;CD4;CD44;CD55;CD6;CD74;CD80;CD86;CD9;CDH1;CEACAM1;CLECL1;CORO1A;CTLA4;CXCL12;DOCK8;DPP4;EBI3;EFNB2;FCGR2B;FERMT3;FSTL3;FXYD5;FYN;GATA3;GCNT2;GLI2;GPAM;HAVCR2;HFE;HLA-DMB;HLA-DPA1;HLA-DPB1;HLX;IGF1;IL10;IL12A;IL12RB1;IL15;IL18;IL1B;IL1RN;IL4R;IL6R;IL7R;ITGA4;JAG1;JAK3;LGALS1;LGALS9;LILRB1;LILRB4;LRRC32;LYN;MALT1;MBP;M…
GO:0006984	ER-nucleus signaling pathway	-2.09685	0.00109963	13	ASNS;CCDC47;DDIT3;EIF2A;EIF2AK3;ERLIN2;HERPUD1;HSPA5;INSIG1;INSIG2;NCK1;PPP1R15A;ZBTB7B
GO:0032637	interleukin-8 production	1.6912	0.00132911	26	ANXA1;C5AR2;CD14;CD2;CD244;F2RL1;FCN1;FFAR2;IL10;IL1B;LGALS9;LILRA2;MAVS;MYD88;NLRP10;PTPN22;PTPRC;PYCARD;SERPINE1;TLR1;TLR3;TLR4;TLR5;TLR6;TLR7;TLR8
GO:0007492	endoderm development	1.68983	0.00136698	20	BMP4;COL11A1;COL4A2;COL5A1;COL6A1;DKK1;EXT1;FN1;GATA6;INHBA;ITGA4;ITGA5;ITGAV;ITGB2;LAMC1;MMP14;MMP2;MMP9;NOTCH1;VTN
GO:0060191	regulation of lipase activity	1.68676	0.00141436	33	ABL2;ADRA1A;ANXA1;ANXA8;ANXA8L1;APOC1;APOC2;BDNF;BICD1;C5AR1;CCL5;ESR1;FLT1;FURIN;GNA15;GNAQ;GPR55;HTR2A;ITK;LIPC;LPL;NTF3;NTRK3;P2RY12;P2RY6;PCSK5;PLA2R1;PLCB2;PTAFR;RASGRP1;RASGRP4;RGS2;S1PR4
GO:0032613	interleukin-10 production	1.68742	0.00144972	13	CD28;F2RL1;FCER1G;FCGR2B;HGF;LGALS9;LILRA5;LILRB1;PDCD1LG2;PYCARD;SASH3;TLR4;TNFRSF21
GO:0017004	cytochrome complex assembly	-2.07922	0.00168381	10	COX10;COX14;COX15;COX20;LYRM7;SLC25A33;SURF1;TTC19;UQCR10;UQCRB
GO:0045576	mast cell activation	1.68223	0.00184885	23	ADGRE2;BTK;CD300LF;CD84;FCER1G;FCGR2B;FER;FES;FGR;GAB2;IL4R;LAT2;LCP2;LGALS9;LYN;MILR1;PIK3CD;PIK3CG;PLSCR1;RAC2;RASGRP1;RHOH;SYK
GO:0002250	adaptive immune response	1.68247	0.0018706	147	ADCY7;ADGRE1;ALOX15;ANXA1;B2M;BTK;BTN3A1;BTN3A2;BTN3A3;C1QA;C1QB;C1QC;C1S;C2;C3;C4BPB;CAMK4;CCR2;CCR6;CD1C;CD209;CD226;CD244;CD274;CD28;CD3G;CD4;CD40;CD48;CD55;CD6;CD7;CD74;CD80;CD84;CD86;CEACAM1;CFI;CLEC10A;CLEC4A;CR1;CRACR2A;CTLA4;CTSC;CTSH;CTSS;EBI3;EIF2AK4;ERAP2;EXO1;FAM49B;FCER1G;FCGR1B;FCGR2B;FYN;GAPT;GATA3;GPR183;HAVCR2;HFE;HLA-DQB1;HLA-E;HLX;IL10;IL12A;IL12RB1;IL18;IL18BP;IL18R1;IL18RAP;I…
GO:0002764	immune response-regulating signaling pathway	1.67621	0.00209426	139	APOB;ARPC1B;ARPC5;ARRB2;BAX;BCL2;BTK;BTN3A1;BTN3A2;BTN3A3;C3AR1;C5AR1;C5AR2;CARD11;CASP8;CD14;CD200R1;CD209;CD226;CD276;CD28;CD300LF;CD33;CD36;CD4;CD40;CEACAM1;CLEC10A;CLEC4A;CLEC4E;CLEC7A;CMKLR1;CMTM3;CR1;CTLA4;CTSS;CYFIP1;ELMO1;ESR1;F2RL1;FCER1A;FCER1G;FCGR1A;FCGR1B;FCGR2A;FCGR2B;FCGR3A;FCN1;FER;FFAR2;FGR;FPR1;FPR2;FPR3;FYN;GAB2;GATA3;GBP1;HAVCR2;HCK;HLA-DPA1;HLA-DPB1;HLA-DQA1;HLA-DQA2;HLA-DQB1…
GO:0034109	homotypic cell-cell adhesion	1.67628	0.0021408	31	ABAT;ACTN1;C1QTNF1;CCL5;CD9;CEACAM1;COMP;CTNNA3;DSC2;DSP;FERMT3;FLNA;GAS6;HBB;HSPB1;JUP;LGALS1;LYN;MYL12A;P2RY12;PDPN;PEAR1;PIK3CG;PKP2;PLEK;PTPN6;RAP2B;SERPINE2;SYK;UBASH3B;VCL
GO:0032612	interleukin-1 production	1.67681	0.0021682	38	ABCA1;AIM2;ANXA1;ARRB2;CARD16;CASP1;CCL3;CD36;CEACAM1;CX3CR1;F2RL1;GAS6;GBP5;HAVCR2;HSPB1;IL10;IL1B;IL1R2;LGALS9;LILRA2;LILRA5;MEFV;MR1;NLRC4;NLRP1;NLRP10;NLRP12;NLRP3;NOD2;P2RX7;PANX1;PML;PYCARD;SIRPA;SUCNR1;TLR4;TLR6;TLR8
GO:0050817	coagulation	1.67314	0.002189	102	A2M;ABAT;ACTN1;ADRA2C;ANXA2;ANXA8;ARRB2;AXL;C1QTNF1;C4BPB;CD36;CD40;CD9;CEACAM1;COL1A1;COL1A2;COL3A1;COMP;DGKA;DGKD;DGKH;DGKI;DOCK8;EDN1;EHD2;EHD3;ENTPD1;F2RL1;F2RL2;F5;FAP;FBLN1;FCER1G;FERMT3;FLNA;FYN;FZD6;GAS6;GATA3;GATA6;GNA12;GNA15;GNAQ;GNB1;GNG2;HBB;HBG2;HPSE;HSPB1;ITGA2;ITPR2;JAK2;LCP2;LYN;MAFG;MAFK;MICAL1;MYL12A;NFE2;P2RX1;P2RX7;P2RY12;PABPC4;PAPSS2;PDPN;PEAR1;PF4;PIK3CD;PIK3CG;PIK3R5;PIK3…
GO:0042107	cytokine metabolic process	1.67093	0.00222134	32	CARD11;CCR2;CD276;CD28;CD4;CD80;CD86;CX3CR1;CYBB;EBI3;IGF2BP1;IL10;IL18;IL1B;IL1RAP;INHBA;INHBB;INPP5D;LILRB1;MAST2;NLRP12;PTAFR;PTPRC;SPN;SYK;TLR1;TLR3;TLR4;TLR6;TLR7;TLR8;TNFRSF8
GO:0007369	gastrulation	1.66744	0.0023478	37	APLN;BMP4;COL11A1;COL4A2;COL5A1;COL6A1;DKK1;EXT1;FN1;FZD7;GATA6;GPC3;GSC;HOXA11;IL10;IL1RN;INHBA;ITGA2;ITGA3;ITGA4;ITGA5;ITGAV;ITGB2;MBP;MMP14;MMP2;MMP9;NF2;OSR1;PAX2;PHLDB2;SIX2;TAL1;TGFBR2;UGDH;VTN;WNT3
GO:0042110	T cell activation	1.66617	0.00236576	153	ADAM8;AIF1;ANXA1;APBB1IP;B2M;BAX;BCL2;BMP4;BTN3A1;CAMK4;CARD11;CASP8;CCL5;CCR2;CD151;CD1C;CD2;CD209;CD276;CD28;CD4;CD55;CD6;CD7;CD74;CD80;CD86;CEACAM1;CLEC4A;CLEC4E;CLEC7A;CLECL1;CORO1A;CR1;CTLA4;CTPS1;DLG5;DOCK2;DOCK8;DPP4;EBI3;EFNB2;EIF2AK4;ELF4;F2RL1;FAM49B;FCER1G;FCGR2B;FUT7;FYN;FZD7;FZD8;GATA3;GLI2;GPAM;GPR183;HAVCR2;HFE;HLA-DMB;HLA-DOA;HLA-DPA1;HLA-DPB1;HLA-E;HLX;IGF1;IGFBP2;IL10;IL12A;IL12…
GO:0050727	regulation of inflammatory response	1.6668	0.00237566	94	A2M;ABR;ADAM8;ADAMTS12;ANXA1;BST1;BTK;C1QA;C1QB;C1QC;C1S;C2;C3;C3AR1;C4BPB;C5AR1;C5AR2;CCL3;CCL3L3;CCL5;CCR2;CD200;CD200R1;CD28;CD55;CD6;CEBPA;CFI;CR1;ESR1;FCER1G;FCGR2B;FFAR2;FFAR4;GATA3;GBP5;GPRC5B;GPX1;HCK;HGF;IL10;IL15;IL17RA;IL18;IL1B;IL1R1;IL1R2;ITGA2;ITGAM;ITGB2;LILRA5;LPL;LYN;MEFV;MFHAS1;MMP9;MYD88;NLRP1;NLRP10;NLRP12;NLRP3;NLRP6;NOD2;NT5E;OSMR;PIK3AP1;PIK3CG;PPARD;PROS1;PTGER3;PTGER4;PTG…
GO:0001819	positive regulation of cytokine production	1.66306	0.00251812	132	ADAM8;AIM2;ANXA1;B2M;C3;C3AR1;C5AR1;CARD11;CASP1;CCBE1;CCL3;CCR2;CD14;CD2;CD200;CD226;CD244;CD276;CD28;CD36;CD4;CD40;CD6;CD74;CD80;CD86;CLEC4E;CLEC5A;CLEC9A;CSF1R;CYBB;DHX58;EBI3;F2RL1;FAM49B;FCER1G;FCN1;FERMT1;FFAR2;FGR;FURIN;GATA3;GBP5;GPRC5B;HAVCR2;HGF;HLA-DPA1;HLA-DPB1;HLA-E;HPSE;HSPB1;IL10;IL12A;IL12RB1;IL15;IL17RA;IL18;IL18R1;IL1B;IL1R1;IL1RAP;IL1RN;IL20RB;IL27RA;IL4R;IL6R;IRF4;IRF5;IRF8;IS…
GO:0032602	chemokine production	1.65596	0.00305296	24	ACKR1;CD74;CSF1R;F2RL1;HAVCR2;IL10;IL18;IL1B;IL4R;IL6R;LGALS9;LPL;MAVS;MBP;MCOLN2;MEFV;POSTN;PYCARD;SIRPA;SNAI2;TLR3;TLR4;TLR7;TRPV4
GO:0060348	bone development	1.64927	0.00333098	51	ANXA2;BMP2;BMP4;BMP6;CARM1;COCH;COL13A1;COL14A1;COL1A1;COL6A1;COL6A2;COL6A3;COMP;DCHS1;ENG;FAT4;FBN1;GREM1;HOXA11;IGF1;LILRB1;LRRK1;MATN2;MATN3;MEF2C;MMP14;MMP16;NOTCH2;P3H1;PAPSS2;PAX1;PHOSPHO1;PIP4K2A;PLS3;PTGER4;PTPN6;PTPRC;RAB23;RYR1;SERPINH1;SKI;SLC9B2;SPARC;TAL1;TEK;TGFB3;TGFBR2;TMEM119;TRPV4;TYROBP;VIT
GO:0070371	ERK1 and ERK2 cascade	1.65096	0.00333307	81	ADRA1A;ALOX15;ANGPT1;ARRB2;AXL;BMP2;BMP4;BMPER;C5AR1;C5AR2;CALCR;CCL22;CCL3;CCL3L3;CCL4L1;CCL5;CCL8;CCR1;CD36;CD4;CD44;CD74;CEACAM1;CSF1R;DUSP4;EPHB2;EPHB6;F2RL1;FBLN1;FFAR4;FLT1;FN1;FPR2;GAS6;GBP1;GCNT2;GLIPR2;GPR183;GPR55;HAVCR2;HTR2A;IGF1;IL1B;IQGAP3;ITGAV;LGALS9;LIF;LYN;MARCO;MET;MFHAS1;NEK10;NLRP12;NLRP6;NOTCH1;NOTCH2;NOX4;NRP1;NTRK3;OXTR;P2RY6;PTGER4;PTK2B;PTPN22;PTPRC;PYCARD;RASGRP1;ROR1;R…
GO:2000147	positive regulation of cell motility	1.64819	0.00333806	122	ADAM8;ADGRA2;AIF1;AMOTL1;ANGPT1;ANXA1;ANXA3;BCL2;BMP2;BMP4;C3AR1;C5AR1;CASS4;CCL3;CCL4L1;CCL5;CCL8;CCR1;CCR2;CD40;CD74;CDH13;CMKLR1;COL18A1;COL1A1;CORO1A;CSF1R;CXCL12;CXCL16;CXCR2;DAB2;DOCK4;DOCK8;DYSF;EDN1;F2RL1;FER;FERMT3;FGF1;FGR;FLNA;FLT1;FN1;FPR2;GAS6;GATA3;GCNT2;GLIPR2;HBEGF;HDAC7;HGF;IGF1;IGFBP5;IL12A;IL1B;IL1R1;IL6R;ITGA2;ITGA3;ITGA4;ITGA5;ITGAV;KITLG;LAMC2;LGALS9;LGMN;LRRC15;LYN;MCAM;MDM…
GO:0002448	mast cell mediated immunity	1.65016	0.00334036	19	ADGRE2;BTK;CD84;FCER1G;FER;FES;FGR;GAB2;IL4R;LAT2;LGALS9;LYN;MILR1;PIK3CD;PIK3CG;RAC2;RASGRP1;SERPINB9;SYK
GO:0002449	lymphocyte mediated immunity	1.65148	0.00336015	85	ARRB2;B2M;BTK;BTN3A2;BTN3A3;C1QA;C1QB;C1QC;C1S;C2;C3;C4BPB;CCR6;CD1C;CD226;CD28;CD40;CD55;CD74;CD96;CEACAM1;CFI;CLEC12B;CORO1A;CR1;CTSC;CTSH;EXO1;FAM49B;FCER1G;FCGR2B;GAPT;GATA3;HAVCR2;HFE;HLA-DQB1;HLA-E;IL10;IL12A;IL12RB1;IL18;IL18R1;IL18RAP;IL1B;IL1R1;IL20RB;IL27RA;IL31RA;IL4R;IL7R;INPP5D;JAG1;KLRC4-KLRK1;KLRD1;LGALS9;LILRB1;MALT1;MYO1G;NBN;NLRP3;P2RX7;PIK3R6;POU2F2;PTPN6;PTPRC;RAB27A;RASGRP1;R…
GO:0030865	cortical cytoskeleton organization	1.64397	0.00337915	9	EHD2;EPB41L3;FMNL1;NCKAP1L;PLEK;TRPV4;WAS;WIPF1;WIPF3
GO:0033028	myeloid cell apoptotic process	1.64407	0.00343455	11	ANXA1;BCL2;CCL5;CCR5;CDKN2A;CLEC5A;CXCR2;FCER1G;KITLG;MEF2C;PIK3CD
GO:0097242	amyloid-beta clearance	1.64432	0.00346061	7	C3;ITGAM;ITGB2;MARCO;MME;MSR1;MYOCD
GO:0007162	negative regulation of cell adhesion	1.64482	0.00350341	84	ABAT;ACVRL1;ANGPT1;ANGPT2;ANXA1;ARHGAP6;BMP2;BMP4;C1QTNF1;CD74;CD80;CD86;CD9;CDH1;CDH13;CDKN2A;CEACAM1;COL1A1;CTLA4;CXCL12;DAB1;DACT2;DLC1;DLG5;DSCAM;FBLN1;FCGR2B;FXYD5;FZD7;GBP1;GCNT2;HAVCR2;HFE;HLX;IL10;IL1RN;IL4R;JAG1;JAK3;JAM2;LGALS1;LGALS9;LILRB1;LRRC32;MBP;MMP12;MMP14;NF2;NOTCH1;PAG1;PDCD1LG2;PDE3B;PDE5A;PHLDB2;PLXNA1;PLXNA2;PLXNA3;PLXNA4;PLXNB2;PLXNB3;PLXNC1;PLXND1;PODXL;POSTN;PPM1F;PTPN22…
GO:0001906	cell killing	1.64165	0.00359274	47	APOL1;ARRB2;B2M;CD1C;CD226;CEACAM1;CLEC12B;CORO1A;CTSC;CTSH;CXCL6;F2RL1;FAM49B;FCGR2B;HAMP;HAVCR2;HFE;HIST1H2BJ;HIST1H2BK;HLA-E;IL10;IL12A;IL12RB1;IL18;IL18RAP;IL7R;KLRC4-KLRK1;LGALS9;LILRB1;LYZ;P2RX7;PF4;PIK3R6;PTPN6;PTPRC;RAB27A;RASGRP1;RIPK3;S100A12;SERPINB4;SERPINB9;SLAMF6;SLAMF7;TGFB2;ULBP1;UNC13D;VAV1
GO:0009141	nucleoside triphosphate metabolic process	-2.01125	0.0036349	83	ACTN3;AK1;ALDOA;ALDOC;ATP1B1;ATP6V1A;CHCHD10;COX10;COX15;COX4I1;COX5A;COX5B;COX6A1;COX6A2;COX7A1;COX7A2;COX7A2L;COX7C;CYC1;CYCS;DCTPP1;DDIT4;DLD;ECD;ENO1;ENO2;ENO3;ENPP1;GAPDH;GCKR;GPI;HSPA1A;INSR;LDHA;NDUFA1;NDUFA10;NDUFA12;NDUFA2;NDUFA4;NDUFA6;NDUFA8;NDUFA9;NDUFAB1;NDUFB10;NDUFB2;NDUFB3;NDUFB5;NDUFB6;NDUFB7;NDUFB8;NDUFB9;NDUFC1;NDUFS1;NDUFS2;NDUFS3;NDUFS4;NDUFS8;NDUFV1;NME2;PARK7;PFKFB4;PFKP;PG…
GO:0031128	developmental induction	1.63999	0.00369736	12	BMP2;BMP4;DKK1;FGF1;GDNF;HOXA11;SIX1;SIX3;WNT2;WNT2B;WNT3;WNT4
GO:0071887	leukocyte apoptotic process	1.63181	0.00399507	28	ADAM8;ANXA1;AXL;BMP4;BTK;CCL5;CCR5;CD74;CDKN2A;CXCL12;CXCR2;DOCK8;FCER1G;GAS6;GIMAP8;HCLS1;IL10;IL7R;JAK3;KITLG;LGALS9;LILRB1;LYN;MEF2C;P2RX7;PIK3CD;RIPK3;TNFRSF21
GO:0003170	heart valve development	1.63516	0.00402899	18	BMP4;DCHS1;ELN;GJA5;JAG1;MDM2;MEF2C;NOTCH1;NOTCH2;PRDM1;SLIT2;SLIT3;SNAI2;SOX4;STRA6;TGFB2;TGFBR2;TNFRSF1B
GO:2000027	regulation of animal organ morphogenesis	1.63191	0.00405297	60	ARRB2;ASPN;BASP1;BAX;BCL2;BMP2;BMP4;BTBD7;CARM1;CEACAM1;CELSR1;CTHRC1;DAAM1;DAB2;DACT1;DKK1;EDN1;ENG;ESR1;FGF1;FZD6;FZD7;GATA3;GDNF;GPC3;GPC6;GREM1;HGF;HOXA11;HOXB7;ISL1;JAG1;LGR4;LIF;MAGED1;NKD1;NOTCH1;PAX2;PRICKLE2;PTK7;ROR1;ROR2;RSPO3;RXRA;SIX1;SIX2;SMURF2;SNAI2;SP6;TACSTD2;TGFB2;TGFB3;TGFBR1;TGFBR2;TIAM1;TNFRSF11B;VANGL1;WNT2;WNT2B;WNT4
GO:0032418	lysosome localization	1.63425	0.00405297	18	ADGRE2;BTK;CD84;FCER1G;FER;FES;FGR;GAB2;IL4R;LAT2;LGALS9;LYN;MILR1;PIK3CD;PIK3CG;RAC2;RASGRP1;SYK
GO:0001818	negative regulation of cytokine production	1.63004	0.00409688	88	ADCY7;ANGPT1;ANXA1;ARRB2;AXL;BANK1;BST2;BTK;C5AR2;CARD16;CD200;CD200R1;CD274;CD84;CD96;CDH3;CEACAM1;CLEC4A;CMKLR1;CX3CR1;DHX58;EPHA2;EZR;F2RL1;FCGR2B;FFAR4;FN1;FURIN;GAS6;GATA3;GATA6;GBP1;HAVCR2;HDAC7;HERC5;HFE;HGF;IKBKE;IL10;IL12A;IL1R2;IL20RB;INHBA;INHBB;INPP5D;IRAK3;ISG15;JAK3;LGALS9;LGR4;LILRA4;LILRA5;LILRB1;LRRC32;MAVS;MEFV;NAV3;NCKAP1L;NLRC5;NLRP12;NLRP3;NMI;NPLOC4;PDCD1LG2;PML;PTGER4;PTPN2…
GO:0048017	inositol lipid-mediated signaling	1.63201	0.00409882	50	ANGPT1;CCL5;CD28;CEACAM1;CEP55;CSF1R;EDN1;EZR;F2RL1;FGR;FLT1;FSHR;FYN;GAB2;GATA3;HCLS1;HCST;HGF;HTR2A;IGF1;IL18;LYN;NCF1;NCS1;NEDD4;NGF;NTRK3;NYAP2;OSM;PEAR1;PIK3AP1;PIK3CD;PIK3CG;PIK3R5;PIK3R6;PIP4K2A;PLD2;PPARD;PRR5L;PTAFR;PTPN6;RASGRP1;RELN;SELP;SERPINE2;SLC9A3R1;TEK;TGFB2;TNFAIP8L3;UNC5B
GO:0002521	leukocyte differentiation	1.63303	0.00413207	130	ADAM8;ANXA1;ANXA2;ATP11C;AXL;B2M;BCL2;BLNK;BMP4;BTK;C1QC;CARD11;CASP8;CCL3;CCR1;CD109;CD2;CD28;CD4;CD74;CD80;CD86;CDK6;CEACAM1;CEBPA;CLEC4E;CR1;CSF1R;DOCK10;DOCK2;EVI2B;F2RL1;FBN1;FCER1G;FCGR2B;FSTL3;FZD7;GAB2;GAS6;GLI2;GPC3;GPR183;GPR55;HCLS1;HHEX;HLA-DOA;HLX;IKZF1;IKZF3;IL10;IL12A;IL12RB1;IL15;IL18;IL4R;IL7R;INHBA;INPP5D;ITGA4;ITK;JAK3;KITLG;KLF6;L3MBTL3;LEPR;LGALS1;LGALS9;LIF;LILRB1;LILRB4;LRR…
GO:0031532	actin cytoskeleton reorganization	1.62783	0.00420885	40	ABL2;ANTXR1;ANXA1;ARAP1;ARHGDIA;BAIAP2L1;CASS4;CDC42BPA;CSF1R;CTTN;DAPK3;EPS8;EZR;FER;FES;FLNA;GMFG;GPR65;HCK;HCLS1;MICALL2;NRK;NRP1;NTF3;NTRK3;PARVG;PDGFRA;PHACTR1;PLEK;PLEK2;PTK2B;PTK7;PTPN1;RAP2A;RHOBTB1;S1PR1;S1PR2;TEK;TRPM2;TRPV4
GO:0002285	lymphocyte activation involved in immune response	1.62722	0.00421526	62	ANXA1;APBB1IP;CCR6;CD180;CD1C;CD244;CD28;CD40;CD80;CD86;CEACAM1;CLEC4E;CORO1A;DOCK10;EIF2AK4;EXO1;F2RL1;FCER1G;FCGR2B;GAPT;GATA3;GPR183;HAVCR2;HLA-DMB;HLX;IL10;IL12RB1;IL18;IL18R1;IL27RA;IL4R;IRF4;ITGAL;JAK3;LCP1;LGALS1;LGALS9;LILRB1;LY9;MALT1;MFNG;MYB;NBN;NLRP3;NOTCH2;PLCL2;PSEN1;PTGER4;PTK2B;PTPRC;RAB27A;RC3H1;RC3H2;SLAMF6;SLC11A1;SPN;STAT6;SWAP70;TLR4;TNFSF18;TNFSF4;UNC13D
GO:0032103	positive regulation of response to external stimulus	1.62355	0.00452483	87	ADAM8;AIF1;BMP6;BTK;C3;C3AR1;C5AR1;CCL3;CCL3L3;CCL4L1;CCL5;CCR1;CCR2;CD180;CD28;CD6;CD74;CDH13;CEBPA;CMKLR1;CXCL12;CXCR2;DSCAM;DYSF;EDN1;EDN2;F2RL1;FCER1G;FFAR2;FPR2;GAS6;GBP5;GPRC5B;HAVCR2;HSPB1;IL12A;IL15;IL16;IL17RA;IL18;IL1B;IL6R;ITGA2;ITGAM;ITGB2;KLK5;LGALS9;LGMN;LILRA5;LPL;LY86;LY96;MET;MYD88;NCKAP1L;NLRP10;NLRP12;NOD2;NRP1;NTRK3;OSM;OSMR;P2RY12;PIK3CG;PPM1F;PTGER3;PTGER4;PTK2B;RAC2;S100A12…
GO:0098542	defense response to other organism	1.62152	0.00465156	111	ABCC9;ADAMTS5;ADARB1;AIM2;ANXA3;BCL2;BST2;C5AR1;CD36;CD4;CD40;CLEC4E;CLEC7A;COCH;COTL1;DHX58;DTX3L;EIF2AK4;EPHA2;F2RL1;FAM111A;FCER1G;FGR;FLNA;GBP1;GBP3;GBP6;GPAM;HAMP;HAVCR2;HERC5;HIST1H2BJ;HIST1H2BK;HLA-E;IFI27;IL10;IL10RB;IL12A;IL12RB1;IL15;IL17RA;IL1B;IL27RA;IL31RA;IL4R;IL6R;IRF4;IRF5;IRF8;ISG15;KCNJ8;KLK5;KLRC4-KLRK1;LILRB1;LYZ;MAVS;MMP12;MPEG1;MR1;MX2;MYD88;NLRC4;NLRC5;NLRP1;NLRP10;NLRP3;NO…
GO:0060759	regulation of response to cytokine stimulus	1.61622	0.00536567	37	ANGPT1;AXL;CARD16;CASP1;CASP4;CASP8;CCL5;CD300LF;CD74;ECM1;EDN1;F2RL1;GAS6;HIST1H2BJ;IFNGR1;IL1R1;IL1R2;IL1RN;IRAK3;MAVS;MMP12;NLRC5;PADI2;PARP14;PTPN6;PTPRC;PXDN;PYCARD;RUNX1;SAMHD1;SLIT2;SLIT3;SYK;TLR4;TRAF1;TREM2;ZBP1
GO:0045730	respiratory burst	1.61383	0.00562395	10	CYBB;HCK;NCF1;NCF2;NCF4;PIK3CD;PIK3CG;RAC2;SLAMF8;SLC11A1
GO:0098742	cell-cell adhesion via plasma-membrane adhesion molecules	1.61233	0.00576769	70	ACVR1;ADGRL3;ANXA3;BMP2;CADM3;CD209;CD6;CD84;CDH1;CDH10;CDH11;CDH13;CDH24;CDH26;CDH3;CDH6;CDHR1;CEACAM1;CELSR1;CLDN1;CLDN2;DAB1;DCHS1;DSC2;DSCAM;DSG2;EMB;FAT4;FXYD5;HMCN1;IGSF21;IL10;IL1RAP;IL1RAPL1;IL1RN;ITGA5;ITGAL;ITGAM;ITGB2;KIRREL3;L1CAM;MAPK14;MBP;MDGA1;MMP24;MPZL2;MYPN;NEXN;PALLD;PCDH10;PCDH11X;PCDH12;PCDHB6;PCDHB7;PECAM1;PLXNB2;PLXNB3;PTPRG;PTPRT;ROBO4;SDK1;SDK2;SELL;SELP;TENM2;TENM3;TGFB…
GO:0002440	production of molecular mediator of immune response	1.61101	0.00578717	65	ANGPT1;B2M;BST2;BTK;CAMK4;CARD11;CCR6;CD226;CD244;CD28;CD36;CD40;CD55;CD74;CD96;EXO1;F2RL1;FCER1G;FCGR2B;FFAR2;GAPT;GAS6;GATA3;GPRC5B;HFE;HLA-DQB1;HLA-E;IL10;IL12A;IL18;IL18R1;IL18RAP;IL1B;IL1R1;IL27RA;IL31RA;IL33;IL4R;IL7R;IRAK3;JAK3;KLK5;LILRB1;MALT1;MAPK14;MAVS;MR1;NBN;NLRP3;NOD2;POU2F2;PTPRC;RSAD2;SAMHD1;SASH3;SLC11A1;STAT6;SWAP70;TGFB2;TGFB3;TLR3;TLR4;TNFRSF1B;TNFSF13B;TNFSF4
GO:0050866	negative regulation of cell activation	1.61143	0.00583675	43	ABAT;ABR;ANXA1;AXL;BANK1;BMP4;BTK;C1QTNF1;CCR2;CD200;CD300LF;CD74;CD84;CD86;CD9;CEACAM1;FCGR2B;HAVCR2;HFE;HLX;IL10;IL4R;INHBA;INPP5D;LGALS9;LILRB1;LRRC32;LST1;LYN;MILR1;MNDA;PAG1;PDCD1LG2;PDE5A;PTPRC;RUNX1;RUNX3;SAMSN1;SPN;TNFAIP8L2;TNFRSF21;UBASH3B;VSIG4
GO:0006949	syncytium formation	1.60754	0.00604001	9	ADGRB3;CD109;CD53;EHD2;IL4R;MYOF;NFATC2;PLEKHO1;SH3PXD2A
GO:0140253	cell-cell fusion	1.60754	0.00604001	9	ADGRB3;CD109;CD53;EHD2;IL4R;MYOF;NFATC2;PLEKHO1;SH3PXD2A
GO:0048010	vascular endothelial growth factor receptor signaling pathway	1.60831	0.00607368	22	AXL;CYBB;CYFIP1;ELMO1;FLT1;FYN;HHEX;IL1B;ITGA5;ITGAV;MYOF;NCF1;NCF2;NCF4;NCKAP1L;NEDD4;NRP1;NRP2;PTK2B;VAV1;VEGFC;VTN
GO:1903034	regulation of response to wounding	1.60633	0.00617966	38	ABAT;ANXA1;ANXA2;C1QTNF1;CD109;CD36;CD9;CEACAM1;EDN1;F2RL1;FAP;FCER1G;HBEGF;HPSE;IL10;LYN;MYLK;NTRK3;PHLDB2;PLAT;PLAU;PLAUR;PLEK;PPARD;PROS1;SERPINE1;SERPINE2;SIGLEC10;SMOC2;SPP1;SYK;TFPI;TGFBR2;TLR4;TNFRSF12A;UBASH3B;VTN;WNT4
GO:0035587	purinergic receptor signaling pathway	1.60383	0.00641506	15	ACPP;ADCY5;ADORA3;GNAI2;GPR34;P2RX1;P2RX4;P2RX5;P2RX7;P2RY10;P2RY12;P2RY13;P2RY6;P2RY8;PTAFR
GO:0050920	regulation of chemotaxis	1.60174	0.00649396	76	ADGRA2;AIF1;ANGPT2;BST1;C3AR1;C5AR1;C5AR2;CCL3;CCL4L1;CCL5;CCR1;CCR2;CCR6;CD74;CDH13;CMKLR1;CXCL12;CXCR2;CXCR4;DSCAM;DYSF;EDN1;EDN2;EFNB2;F2RL1;FGF1;FPR2;GAS6;GPR183;GREM1;HSPB1;IL12A;IL16;IL6R;ITGA2;KLRC4-KLRK1;LGALS9;LGMN;LYN;MAPK14;MET;NCKAP1L;NOTCH1;NRP1;NTF3;NTRK3;P2RX4;P2RY12;PADI2;PDGFRA;PLA2G7;PLXNA3;PLXNA4;PPM1F;PRKD1;PTK2B;RAC2;S1PR1;SCG2;SEMA3A;SEMA3D;SEMA3F;SEMA6B;SERPINE1;SLAMF8;SLIT…
GO:0018212	peptidyl-tyrosine modification	1.60202	0.0065256	92	ABI3;ABL2;ACE;ADRA1A;ANGPT1;ARRB2;AXL;BANK1;BDNF;BST1;BTK;CASS4;CCL5;CD36;CD4;CD40;CD44;CD74;CD80;CSF1R;CSF2RA;CSF2RB;CSPG4;EFEMP1;EFNB2;ENPP2;EPHA7;EPHB2;EPHB6;FER;FES;FGF1;FGR;FLT1;FYN;GAS6;GPRC5A;GPRC5B;GREM1;GRM5;HBEGF;HCK;HCLS1;HGF;HTR2A;IGF1;IL12A;IL15;IL18;IL31RA;IL3RA;IL6R;ISL1;ITGA5;ITGB2;ITK;JAK3;KITLG;LIF;LILRA5;LRRK1;LYN;MELK;MET;NCF1;NF2;NOX4;NRP1;NTRK3;OSM;PARP14;PECAM1;PRLR;PTK2B;P…
GO:0150076	neuroinflammatory response	1.60221	0.00655798	14	AIF1;BACE2;CD200;FPR2;IL18;IL1B;ITGAM;ITGB2;MMP9;PTPRC;TLR6;TLR7;TLR8;TNFRSF1B
GO:0007015	actin filament organization	1.59901	0.00685887	100	ACTC1;ACTN1;ACTN2;ADD1;ADD2;AIF1;ALOX15;ARHGAP18;ARHGAP25;ARHGAP6;ARPC1B;ARPC5;BAIAP2L1;BCL2;BIN1;CAPG;CASS4;CDC42EP1;CORO1A;CXCL12;CYFIP1;DBN1;DIAPH3;DLC1;EPS8;ERMN;EZR;F2RL1;FER;FHOD3;FLNA;FMN1;FMN2;GAS7;GMFG;GPR65;HCK;HCLS1;HIP1;LCP1;LIMA1;LIMK1;LMOD1;MARCKS;MET;MICAL1;MICALL2;NCKAP1L;NEB;NF2;NOX4;NRP1;PAK3;PHLDB2;PLEK;PLS3;PPM1F;PREX1;PROX1;PSTPIP1;PTGER4;PTK2B;PXN;PYCARD;RAC2;RGS4;RHOG;RHOH;…
GO:0018149	peptide cross-linking	1.59902	0.00693594	8	ANXA1;BGN;COL3A1;CSTA;DSP;FN1;TGM1;TGM2
GO:0043491	protein kinase B signaling	1.59636	0.00714323	55	ADAM8;ANGPT1;ARRB2;AXL;BANK1;C1QTNF1;CALCR;CCL3;CCL5;CD28;CD40;CD80;CD86;CX3CR1;ENG;ESR1;FGF1;FYN;GAS6;GATA3;GCNT2;GPX1;HBEGF;HCLS1;HGF;HIP1;HPSE;IGF1;IGFBP5;IL18;IL1B;KITLG;KL;MEIS3;MET;MFHAS1;NOX4;P2RY12;PAX2;PEAR1;PIK3AP1;PIK3CD;PIK3CG;PIK3R3;PIK3R5;PTPRJ;RAC2;RCN3;RHOG;SESN3;SLC9A3R1;TEK;TGFBR1;TNFAIP8L3;VAV1
GO:0000959	mitochondrial RNA metabolic process	-1.94736	0.00731256	18	CHCHD10;DARS2;FASTKD5;FOXO3;HSD17B10;KIAA0391;LRPPRC;MRPL12;MTERF2;PDE12;PPARGC1B;SLC25A33;SUPV3L1;TBRG4;TFAM;TRIT1;TRMT10C;WARS2
GO:0001525	angiogenesis	1.59407	0.00738183	112	ACVRL1;ADAM8;ADGRA2;ADGRB3;ADGRG1;ANGPT1;ANPEP;ANXA1;ANXA2;ANXA3;APLN;ARHGAP22;BMP4;BMPER;C3;C3AR1;C5AR1;CARD10;CCL8;CCR2;CDH13;CEACAM1;COL18A1;COL23A1;COL4A1;COL4A2;CREB3L1;CX3CR1;CXCR2;CYBB;DDAH1;DYSF;E2F7;E2F8;ECM1;EDN1;EFNB2;ELK3;ENG;EPAS1;EPHB2;ESM1;FAP;FGF1;FLT1;FMNL3;FN1;GATA6;GJA5;GPX1;GREM1;HDAC7;HGF;HHEX;HPSE;HSPG2;IL10;IL18;IL1B;ITGA5;ITGAV;ITGB2;ITGB8;JAG1;LEPR;LOXL2;MCAM;MFGE8;MMP14;…
GO:0007164	establishment of tissue polarity	1.59436	0.00739091	20	ARRB2;CELSR1;CTHRC1;DAAM1;DAB2;DACT1;DKK1;FOXF2;FZD6;FZD7;GPC3;GPC6;NKD1;PTK7;ROR1;ROR2;RSPO3;SMURF2;TIAM1;VANGL1
GO:0071402	cellular response to lipoprotein particle stimulus	1.59337	0.00741275	11	ABCA1;CD36;CD9;CDH13;FCER1G;ITGB2;LPL;MYD88;SYK;TLR4;TLR6
GO:0031348	negative regulation of defense response	1.58961	0.00788606	55	A2M;ABR;ADCY7;ARRB2;CD200;CD200R1;CD96;CEACAM1;CLEC12B;CR1;DHX58;FCGR2B;FFAR4;GATA3;GPX1;HAVCR2;HGF;HLA-E;IL10;IL1R2;IL20RB;IRAK3;ISL1;LGALS9;LILRB1;MEFV;METRNL;MFHAS1;MMP12;NLRC5;NLRP12;NLRP3;NLRP6;NMI;NPLOC4;NT5E;PARP14;PPARD;PTGER4;PTGIS;PTPRC;PYCARD;RNF125;SAMHD1;SERPINB4;SERPINB9;SIGLEC10;SIGLEC11;SIRPA;SLAMF8;TEK;TNFAIP8L2;TNFRSF1A;TNFRSF1B;TRIM38
GO:0042116	macrophage activation	1.58917	0.00793057	25	AIF1;CD200;CD74;CD93;CEBPA;DYSF;FCGR2B;FPR2;HAVCR2;IL10;IL4R;ITGAM;ITGB2;MFHAS1;PTPRC;SLC11A1;SLC7A2;SYK;TLR1;TLR4;TLR6;TLR7;TLR8;TYROBP;VSIG4
GO:0009620	response to fungus	1.58816	0.00795488	8	BTK;COTL1;HAMP;IL17RA;MALT1;NLRP10;SYK;TLR4
GO:0006022	aminoglycan metabolic process	1.58385	0.00839881	54	ACAN;AGRN;ANGPT1;ARSB;B3GNT5;B4GALT1;BGN;CD44;CHPF;CHPF2;CHST11;CHST13;CHST15;CHST2;CHST3;CSGALNACT2;CSPG4;DCN;DSE;EXT1;FMOD;GALNT5;GCNT2;GLB1;GNS;GPC3;GPC6;HAS1;HEXA;HEXB;HGF;HPSE;HPSE2;HS3ST1;HS6ST2;HSPG2;IDUA;IL15;IL1B;ITIH2;ITIH5;LYVE1;NDST1;NDST2;OMD;SDC1;SDC3;SGSH;ST3GAL1;ST3GAL2;ST3GAL6;UGDH;VCAN;XYLT1
GO:0055094	response to lipoprotein particle	1.58424	0.00843679	11	ABCA1;CD36;CD9;CDH13;FCER1G;ITGB2;LPL;MYD88;SYK;TLR4;TLR6
GO:0032970	regulation of actin filament-based process	1.58042	0.00869552	104	ABL2;ACTN2;ADD1;ADD2;ALOX15;ANK2;ARAP1;ARHGAP18;ARHGAP6;ARHGDIA;ARPC1B;ARPC5;BAIAP2L1;BIN1;BST1;BST2;CAMK2D;CAPG;CAPZA1;CDC42EP1;CELSR1;CORO1A;CSF1R;CTNNA3;CXCL12;CYFIP1;DAPK3;DLC1;DSC2;DSP;EDN1;EPS8;EZR;F2RL1;FER;FES;FHOD3;FLNA;FMN1;FSCN1;FZD10;GJA5;GMFG;GPR65;HCK;HCLS1;JUP;KCNE3;LIMA1;LIMK1;LMOD1;MEF2C;MET;NCKAP1L;NEB;NF2;NOX4;NRP1;NTF3;NTRK3;ODAM;PAK3;PDGFRA;PDPN;PHLDB2;PKP2;PLEK;PLEKHH2;PPM1F…
GO:0061448	connective tissue development	1.58087	0.00872635	56	ACTA2;ACVRL1;ADAMTS12;ADAMTS7;ANXA2;BARX2;BMP1;BMP2;BMP4;BMP6;CARM1;CD44;CHST11;COCH;COL11A1;COL14A1;COL1A1;COL5A1;COL6A1;COL6A2;COL6A3;COMP;ECM1;EDN1;EFEMP1;EVC;GDF7;GLI2;GREM1;HOXA11;ITGB8;KLF7;LOXL2;MATN2;MATN3;MEF2C;NOTCH1;OSR1;PPARD;ROR2;RUNX3;SATB2;SCIN;SERPINB7;SERPINH1;SIX2;SNAI2;SOX5;SOX6;TGFBR1;TGFBR2;TIMP1;TRPV4;VIT;WNT2B;WNT7B
GO:0034330	cell junction organization	1.57633	0.00929852	78	ACE;ACTB;ACTN1;ACTN2;ACVRL1;ADD1;ANK2;ARHGAP6;BCL2;CADM3;CAPZA1;CD151;CD9;CDH1;CDH10;CDH11;CDH13;CDH24;CDH3;CDH6;CLDN1;COL16A1;CSF1R;CTNND2;DAPK3;DLC1;DLG5;DSP;EPB41L3;EPHA2;F2RL1;FBLIM1;FERMT2;FLNA;FLNC;FMN1;FN1;FSCN1;GJA5;GJD3;GREM1;HDAC7;ITGA2;ITGA5;JUP;LAMC1;LAMC2;LIMS1;MICALL2;MMP14;NF2;NRP1;PARD6G;PERP;PHLDB2;PKP2;PLEKHA7;PPM1F;PRKCH;PTK2B;PTPRJ;RASSF8;RCC2;RUNX1;S100A10;SDK1;SDK2;SNAI2;TEK…
GO:0090382	phagosome maturation	1.57667	0.00930716	8	CORO1A;P2RX7;RAB31;RAB32;RAB39A;RAB7B;SLAMF8;SRPX
GO:0031579	membrane raft organization	1.57264	0.00982511	6	ANXA2;CD2;DOCK2;PTPRC;RFTN1;S100A10
GO:0002437	inflammatory response to antigenic stimulus	1.57277	0.00991059	19	BTK;C3;CD28;CD6;CXCR2;CYSLTR1;FCER1G;FCGR2B;GATA3;GPX1;HLA-E;IL10;IL20RB;IL31RA;IL5RA;NLRP6;NOTCH1;NPFF;RASGRP1
GO:0030101	natural killer cell activation	1.56737	0.0108883	28	AXL;CASP8;CD2;CD244;CORO1A;ELF4;GAS6;HAVCR2;HFE;HLA-E;IL12A;IL15;IL18;IL18R1;IL21R;IL6R;ITGB2;KLRC4-KLRK1;PIK3CD;PRDM1;PTPN22;PTPRC;RAB27A;RASGRP1;SLAMF7;TOX;ULBP1;UNC13D
GO:0006898	receptor-mediated endocytosis	1.56527	0.011111	67	ACKR4;ANGPT1;ANXA2;APLN;APOB;APOC1;APOC2;APOL1;ARRB2;B2M;BICD1;CD14;CD163;CD163L1;CD36;CD6;CD9;CEACAM1;CFI;CLEC9A;CXCL16;CXCR2;DAB2;DKK1;EFNB2;FCER1G;FCGR1A;FCGR1B;FCGR2B;FOLR2;FPR2;GREM1;HBA1;HBB;HFE;HHIPL1;HIP1;HSPG2;ITGA4;ITGB2;LILRB1;LOXL2;LOXL4;MARCO;MASP1;MICALL1;MRC1;MSR1;NEDD4;PCSK9;PDLIM7;PLA2R1;PRSS12;RAB31;RAMP1;RSPO1;SBSPON;SERPINE1;SGIP1;SNAP25;SPARC;STAB1;SYK;TGFBR2;TINAGL1;TMPRSS13…
GO:0031349	positive regulation of defense response	1.56578	0.0111449	120	ADAM8;AIM2;APOB;ARRB2;BTK;C3;CARD11;CASP8;CCL3;CCL3L3;CCL5;CCR2;CD14;CD209;CD226;CD28;CD300LF;CD36;CD6;CEBPA;CLEC10A;CLEC4A;CLEC4E;CLEC7A;COCH;CTSS;DHX58;ESR1;F2RL1;FCER1G;FCN1;FFAR2;FYN;GBP5;GPRC5B;HAVCR2;HCK;HFE;HLA-E;ICAM2;IKBKE;IL12A;IL15;IL17RA;IL18;IL18RAP;IL1B;IRAK3;IRF4;ITGA2;ITGAM;ITGB2;JAK2;KLK5;KLRC4-KLRK1;LGALS9;LGR4;LILRA2;LILRA4;LILRA5;LPL;LY96;LYN;MALT1;MAP3K1;MARCO;MAVS;MEF2C;MFHA…
GO:0051271	negative regulation of cellular component movement	1.56421	0.0112236	92	ABHD2;ABR;ACTN1;ACVRL1;ADARB1;ADGRG1;ADORA3;ADTRP;AIF1;ANGPT2;ARAP3;ARHGAP4;BCL2;BIN1;BST2;C5AR2;CARD10;CD200;CD200R1;CD9;CDH1;COL3A1;CX3CR1;CXCL12;DACH1;DCN;DLC1;DLG5;ENG;FBLN1;FRMD5;GATA3;GCSAM;GREM1;HAS1;IGFBP3;IGFBP5;IL33;JAG1;JUP;KANK1;KCNE3;KLRC4-KLRK1;LDLRAD4;MCTP1;MEF2C;MYOCD;NAV3;NF2;NOTCH1;NRP1;OSBPL8;PADI2;PBLD;PHLDB2;PLCB1;PLXNA3;PLXNB3;PODN;PPARD;PTGER4;PTPRG;PTPRJ;PTPRT;RAP2A;RAP2B;…
GO:0051047	positive regulation of secretion	1.5612	0.0118103	86	ABAT;ADAM8;AIM2;ANKRD1;APLN;ATP13A2;BMP6;C1QTNF1;CASP1;CCL3;CD14;CD2;CD244;CFTR;CLEC4E;CLEC5A;CLEC9A;CSF1R;CXCL12;EDN1;F2RL1;FCER1G;FCN1;FFAR2;FGR;GAB2;GATA3;GDNF;GRP;HAVCR2;HFE;IGF1;IL10;IL17RA;IL1B;IL1RAP;IL4R;INHBA;INHBB;ITGAM;ITGB2;KISS1;KMO;LGALS9;LILRA2;LILRA5;LPL;MAVS;MBP;MMP12;MYB;NADK;NCS1;NLRP1;NLRP10;NLRP12;NLRP3;NOD2;OXTR;P2RX7;PANX1;PLA2R1;POSTN;PPARD;PTAFR;PTGER4;PTPN22;PYCARD;RAB15…
GO:0006925	inflammatory cell apoptotic process	1.56046	0.0118556	7	ANXA1;CCL5;CCR5;CDKN2A;CXCR2;MEF2C;PIK3CD
GO:0097696	STAT cascade	1.55917	0.0118718	36	CCL5;CCR2;CD40;CRLF3;CSF1R;DAB1;FER;FYN;HCLS1;IGF1;IL12A;IL15;IL18;IL31RA;IL6R;IL7R;ISL1;JAK2;JAK3;LIF;LYN;NF2;NMI;NOTCH1;OSM;PARP14;PECAM1;PKD2;PRLR;PTPN1;PTPRC;PTPRT;SOCS6;STAT2;TNFRSF1A;TNFSF18
GO:0061383	trabecula morphogenesis	1.55968	0.0118775	12	ADGRG6;COL1A1;ENG;FBN2;FHL2;GREM1;MMP2;NOTCH1;SLC40A1;TEK;TGFB2;TGFBR1
GO:0070206	protein trimerization	1.55973	0.0119752	15	ALOX5AP;ASIC1;C1QTNF1;CD74;COL1A1;COL1A2;COL6A1;COL6A2;DISP1;GNB1;SKI;SLC1A2;SLC1A5;TRIM22;TRPM8
GO:0003158	endothelium development	1.55625	0.0125086	25	ACVRL1;ADAMTS12;ANXA2;BMP4;BMP6;CEACAM1;CLDN1;COL18A1;COL23A1;ENG;F2RL1;FGF1;GJA5;GPX1;IL1B;JAG1;MET;MSN;NOTCH1;NRP1;PECAM1;PROX1;RAP2B;SLC40A1;WNT7B
GO:0060485	mesenchyme development	1.55579	0.0125217	53	ACTA2;ACTC1;ACTG2;ACVRL1;BAMBI;BCL2;BMP2;BMP4;COL1A1;DAB2;DCHS1;EDN1;ENG;FN1;FOXF2;GCNT2;GDNF;GLIPR2;GREM1;GSC;HGF;IL1B;JAG1;KITLG;LDLRAD4;LIMS1;LOXL2;MDM2;MEF2C;NEDD4;NOTCH1;NRP1;NRP2;OSR1;PAX1;PAX2;PHLDB2;PKD2;PTK7;SEMA3F;SEMA6B;SIX1;SIX2;SNAI2;SOX11;TGFB2;TGFB3;TGFBR1;TGFBR2;TIAM1;WNT2;WNT4;ZEB2
GO:1990868	response to chemokine	1.55002	0.0130339	25	ACKR1;ACKR4;CCL22;CCL3;CCL3L3;CCL4L1;CCL5;CCL8;CCR1;CCR2;CCR5;CCRL2;CMKLR1;CX3CR1;CXCL12;CXCR2;DOCK8;EDN1;PADI2;PF4;PPBP;PTK2B;SLIT2;SLIT3;TREM2
GO:0001773	myeloid dendritic cell activation	1.55095	0.0130405	14	CAMK4;CD2;DOCK2;HAVCR2;IL10;IRF4;KLRC4-KLRK1;LTBR;PSEN1;PYCARD;SLAMF1;SPI1;TGFBR2;UBD
GO:0097035	regulation of membrane lipid distribution	1.55304	0.0130862	15	ABCA1;ABCA4;ABCB1;ABCB4;ANO4;ATP10A;ATP11A;ATP11C;ATP8B1;ATP8B4;ATP9A;KCNN4;P2RX7;PLSCR1;TMEM30B
GO:0040013	negative regulation of locomotion	1.5503	0.0130942	90	ABHD2;ABR;ACVRL1;ADARB1;ADGRG1;ADORA3;ADTRP;AIF1;ANGPT2;ARAP3;ARHGAP4;BCL2;BST2;C5AR2;CARD10;CD200;CD200R1;CDH1;COL3A1;CX3CR1;CXCL12;DACH1;DCN;DLC1;DLG5;ENG;FBLN1;FRMD5;GATA3;GCSAM;GREM1;HAS1;IGFBP3;IGFBP5;IL33;JAG1;JUP;KANK1;KLRC4-KLRK1;LDLRAD4;MCTP1;MEF2C;MYOCD;NAV3;NF2;NOTCH1;NRP1;OSBPL8;PADI2;PBLD;PHLDB2;PLCB1;PLXNA3;PLXNB3;PML;PODN;PPARD;PTGER4;PTPRG;PTPRJ;PTPRT;RAP2A;RAP2B;RECK;SEMA3A;SEMA3…
GO:0002009	morphogenesis of an epithelium	1.55104	0.0131174	120	ACVRL1;ADAMTS12;ADAMTS16;ALDH1A3;APAF1;ARL13B;ARRB2;BCL2;BMP2;BMP4;BTBD7;CD44;CEACAM1;CELSR1;COL4A1;COL5A1;CSF1R;CTHRC1;CXCR2;DAAM1;DAB2;DACT1;DCHS1;DKK1;DLC1;DLG5;EDN1;EFNB2;ENG;EPHA7;ESR1;EZR;FAT4;FGF1;FLNA;FMN1;FOXF2;FRAS1;FZD6;FZD7;GATA3;GDF7;GDNF;GLI2;GPC3;GPC6;GREB1L;GREM1;HBEGF;HGF;HOXA11;HOXB7;IGFBP5;IL10;IRX1;ITGA5;JAG1;LAMA1;LCP1;LGR4;LGR5;LIF;LMO4;MAGED1;MEF2C;MET;MMP12;MMP14;MSN;NKD1;…
GO:0045088	regulation of innate immune response	1.55153	0.0131176	107	A2M;ADAM8;AIM2;APOB;ARRB2;BTK;CARD11;CASP8;CCL5;CD14;CD209;CD226;CD300LF;CD36;CD96;CEACAM1;CLEC10A;CLEC12B;CLEC4A;CLEC4E;CLEC7A;COCH;CR1;CTSS;DHX58;ESR1;F2RL1;FCER1G;FCGR2B;FCN1;FFAR2;FGR;FYN;GBP5;HAVCR2;HCK;HFE;HLA-E;ICAM2;IFNGR1;IKBKE;IL12A;IL18RAP;IRAK3;IRF4;ITGAM;ITGB2;JAK2;KLRC4-KLRK1;LGALS9;LGR4;LILRA2;LILRA4;LILRB1;LY96;LYN;MALT1;MAP3K1;MARCO;MAVS;MFHAS1;MMP12;MNDA;MYD88;NLRC4;NLRC5;NLRP6;…
GO:0071216	cellular response to biotic stimulus	1.55169	0.0131885	60	ABCA1;ANKRD1;APAF1;AXL;BMP6;BTK;CARD16;CASP1;CCL3;CCL5;CCR5;CD14;CD180;CD36;CD40;CD55;CD6;CD80;CD86;CX3CR1;FCGR2B;HAMP;HAVCR2;HCK;IGFBPL1;IL10;IL12A;IL18;IL1B;IL1RN;IRF8;KMO;LILRA2;LILRB1;LY86;LY96;LYN;MALT1;MEF2C;MRC1;NLRP3;PDCD1LG2;PF4;PPARD;PPBP;PTAFR;PTPN22;PYCARD;SERPINE1;SIRPA;SYK;TFPI;TIGAR;TLR1;TLR4;TLR6;TNFRSF1B;TNIP3;TREM2;TXNIP
GO:0031032	actomyosin structure organization	1.54815	0.0132427	49	ACTC1;ACTN2;ANKRD1;ARAP1;ARHGAP6;CDC42BPA;CNN1;DLC1;EDN1;EPB41L3;EPB41L4B;FHOD3;FRMD5;GPR65;KRT8;LIMK1;LMOD1;MEF2A;MEF2C;MET;MYBPC1;MYOZ2;MYPN;NEB;NF2;NOX4;NRP1;PDGFRA;PHACTR1;PHLDB2;PPM1F;PROX1;PTGER4;PTK2B;PXN;S100A10;S1PR1;SH3PXD2B;TACSTD2;TGFB3;TGFBR1;TMOD2;TMOD4;TNFAIP1;TNNT2;TPM1;WAS;WNT4;ZYX
GO:0071706	tumor necrosis factor superfamily cytokine production	1.5485	0.0132888	49	ADAM8;ANGPT1;ARRB2;AXL;C5AR2;CCL3;CCR2;CD14;CD2;CD274;CD36;CD86;CLEC4A;CX3CR1;CYBB;FCER1G;GAS6;HAVCR2;HLA-E;HSPB1;IL10;IRAK3;ISL1;JAK2;LGALS9;LILRA2;LILRA4;LILRA5;LILRB1;LY96;MAVS;NOD2;PF4;PTAFR;PTPN22;PTPN6;PTPRC;PTPRJ;PYCARD;RASGRP1;SASH3;SIRPA;SLAMF1;SPN;THBS1;TLR1;TLR3;TLR4;TNFRSF8
GO:0035051	cardiocyte differentiation	1.55176	0.0132924	39	ACTC1;ACTN2;ADRA1A;ALPK3;ANXA2;ARRB2;BMP2;BMP4;BVES;CDK1;DKK1;EDN1;EFNB2;ENG;FHL2;FHOD3;FZD7;GATA6;GREM1;HAMP;IGF1;ISL1;JAG1;MEF2A;MEF2C;MYOCD;NEB;NOTCH1;NOX4;PDLIM5;PROX1;RGS2;RGS4;RXRA;SGCD;SLC8A1;SOX6;TGFB2;VCAM1
GO:0010463	mesenchymal cell proliferation	1.54632	0.0134449	10	BMP2;BMP4;DCHS1;FAT4;GPC3;OSR1;SIX1;SIX2;TGFBR2;WNT2
GO:0060976	coronary vasculature development	1.54646	0.0134919	12	APLN;BMP4;GATA6;GPC3;MYOCD;NDST1;NOTCH1;NRP1;PLXND1;PRDM1;PTK7;TGFBR1
GO:0007187	G protein-coupled receptor signaling pathway, coupled to cyclic nucleotide second messenger	1.54472	0.013667	64	ABCA1;ADCY7;ADGRB2;ADGRB3;ADGRD1;ADGRE1;ADGRE2;ADGRE3;ADGRE5;ADGRG1;ADGRG6;ADGRG7;ADGRL3;ADGRL4;ADRA1A;ADRA1B;ADRA1D;ADRA2C;AKAP12;ANXA1;CALCR;CCR1;EDN1;FLNA;FPR1;FPR2;FSHR;GLP2R;GNA12;GNA15;GNAI1;GNAL;GNAQ;GNB1;GNG2;GPR161;GPR176;GPR65;HRH1;HRH2;HTR1D;HTR1E;HTR2A;HTR7;LGR4;LGR5;LPAR3;MARCO;P2RY12;PALM;PF4;PRKACB;PTGER2;PTGER3;PTGER4;PTGIR;PTHLH;RAMP1;RGS1;RGS2;S1PR1;S1PR4;SLC9A3R1;TSHR
GO:0003205	cardiac chamber development	1.54414	0.0136842	49	ADAMTS1;ADAMTS6;ADGRG6;ANK2;BMP4;COL11A1;CPE;DSP;ENG;FHL2;GATA3;GATA6;GJA5;GREB1L;ISL1;JAG1;KCNK2;LMO4;MDM2;MEF2C;MYOCD;NDST1;NOTCH1;NOTCH2;NPRL3;NRP1;NRP2;PCSK5;PKP2;PLXND1;PRDM1;PROX1;PTK7;RXRA;SALL4;SCN5A;SLIT2;SLIT3;SOX11;SOX4;STRA6;TEK;TGFB2;TGFBR1;TGFBR2;TNNT2;TPM1;WNT2;ZFPM2
GO:1902742	apoptotic process involved in development	1.5434	0.0136965	9	BMP4;NOTCH1;PAX2;SIX3;SLIT2;SLIT3;SPI1;TGFB2;TNFRSF1B
GO:0050886	endocrine process	1.54372	0.0137154	22	ACE;APLN;BMP6;C1QTNF1;CORIN;ECE1;EDN1;EDN2;F2RL1;FAM129B;GATA3;GJA5;IL1B;INHBA;INHBB;KISS1;MME;NDST2;OXTR;PCSK5;SUCNR1;TBX3
GO:0009311	oligosaccharide metabolic process	1.54219	0.0138326	17	B3GALT5;B4GALT1;FUT8;GAA;GAL3ST4;HEXB;IDUA;MAN2B1;MAN2B2;MANBA;MGAM;NAGA;ST3GAL2;ST3GAL6;ST6GALNAC5;ST8SIA4;ST8SIA6
GO:0051604	protein maturation	1.54154	0.0139318	60	A2M;ACE;ADAM8;ADAMTS2;AEBP1;ANXA2;BACE2;BAG2;C1QA;C1QB;C1QC;C1S;C2;C3;C3AR1;C4BPB;C5AR1;C5AR2;CARD16;CASP1;CASP8;CD55;CFI;COMP;CORIN;CPE;CPM;CPXM1;CPZ;CR1;CTSS;DISP1;FURIN;GAS1;IL1R2;LGMN;MDM2;MME;MMP14;MMP16;NGF;P2RX7;PCSK1;PCSK5;PCSK9;PLAT;PLAU;PRKACB;PROS1;PRSS12;PYCARD;SCG5;SERPINE1;SERPINE2;SERPINH1;SOX4;SRGN;TSPAN33;TSPAN5;VTN
GO:0090130	tissue migration	1.53833	0.0144834	87	ACTA2;ACTC1;ACTG2;ACVRL1;ADGRA2;ADTRP;AMOTL1;ANGPT1;ANGPT2;ANXA1;ANXA3;APELA;ARSB;BMP4;BMPER;CARD10;CCR6;CD40;CDH13;CEACAM1;CTSH;DCN;DPP4;EDN1;EFNB2;ENPP2;EPB41L4B;EPHA2;FAP;FERMT1;FGF1;GATA3;GLIPR2;GPX1;GREM1;HBEGF;HDAC7;HDAC9;HSPB1;ITGA2;ITGA3;ITGB2;JUP;KANK1;LGMN;LOXL2;MAP3K3;MAPK14;MEF2C;MET;MMP9;NOTCH1;NRP1;NRP2;NUP188;P2RX4;PBLD;PECAM1;PIK3R3;PLK2;PLXND1;PPARD;PPM1F;PRKD1;PRKX;PROX1;PTK2B;P…
GO:1900115	extracellular regulation of signal transduction	1.53854	0.014563	8	DKK1;DKK2;DKK3;FBN1;FBN2;GREM2;IL18BP;NRROS
GO:0002683	negative regulation of immune system process	1.53598	0.0146709	109	A2M;ABR;ALOX15;ANGPT1;ANXA1;ARRB2;AXL;BANK1;BMP4;BST2;BTK;C1QC;C4BPB;C5AR2;CCL3;CCR2;CD14;CD200;CD200R1;CD300LF;CD55;CD74;CD80;CD84;CD86;CDK6;CEACAM1;COL3A1;CR1;CXCL12;CXCR2;F2RL1;FBN1;FCER1G;FCGR2B;FER;FSTL3;GBP1;GPAM;GPR55;GPX1;GREM1;HAVCR2;HFE;HLA-DOA;HLX;IL10;IL27RA;IL4R;IL7R;INHBA;INPP5D;IRAK3;JAK3;KITLG;LGALS9;LGR4;LILRA2;LILRB1;LILRB4;LRRC32;LST1;LY96;LYN;MFHAS1;MILR1;MMP12;MNDA;NLRC5;NLRP…
GO:0019932	second-messenger-mediated signaling	1.53623	0.0147226	100	ABCA1;ACKR4;ADCY7;ADGRB2;ADGRB3;ADGRD1;ADGRE1;ADGRE2;ADGRE3;ADGRE5;ADGRG1;ADGRG6;ADGRG7;ADGRL3;ADGRL4;ADRA1A;ADRA1B;ADRA1D;ANK2;BST1;BTK;CALCR;CAMK2D;CCL3;CCL4L1;CCR1;CCR2;CCR5;CCRL2;CD36;CD4;CDH13;CMKLR1;CRTC3;CX3CR1;CXCR2;DDAH1;DGKD;DMD;EDN1;EDN2;FHL2;FPR1;FPR2;FSHR;GBP1;GNAI1;GNAL;GNAQ;GNG2;GPR161;GPR65;GRM5;HRH1;IGF1;ITPR2;KSR1;LAT2;LGR4;LGR5;LMCD1;MCTP1;MCTP2;MYOZ2;NFATC2;P2RX7;P2RY12;P2RY6;…
GO:0031214	biomineral tissue development	1.53673	0.014801	34	ALOX15;ANXA2;ASPN;BMP2;BMP2K;BMP4;BMP6;CCL3;CCR1;COL1A1;COMP;ECM1;FBN2;GAS6;GPC3;GREM1;IGF1;KL;LGR4;MEF2C;NOTCH1;OMD;OSR1;P2RX7;PHOSPHO1;PTK2B;ROR2;SLC8A1;SNX10;SPP1;SRGN;TGFB3;TMEM119;WNT4
GO:0042476	odontogenesis	1.53638	0.0148157	26	ADAMTS5;ASPN;BAX;BMP2;BMP4;COL1A1;COL1A2;CSF3R;EDA;EDN1;GLI2;INHBA;KLK5;NF2;ODAM;OSR1;SCN5A;SDC1;SERPINE1;SLC24A4;SNX10;SP6;TGFB2;TGFB3;TNC;TNFRSF11B
GO:1902903	regulation of supramolecular fiber organization	1.53466	0.0148985	72	ACTN2;ADD2;AEBP1;ALOX15;ARHGAP18;ARHGAP6;ARPC1B;ARPC5;BAIAP2L1;BIN1;CAPG;CDC42EP1;COLGALT1;CORO1A;CXCL12;CYFIP1;DLC1;EDN1;EPS8;F2RL1;FER;FES;FHOD3;FLNA;FMN1;GMFG;GPR65;GPX1;HCK;HCLS1;LIMA1;LIMK1;LMOD1;MEF2C;MET;MID1;NAV3;NCKAP1L;NF2;NOX4;NRP1;PAK3;PHLDB2;PLEK;PPM1F;PREX1;PROX1;PTGER4;PTK2B;PXN;PYCARD;RGS4;S100A10;S1PR1;SCIN;SLIT2;SPIRE1;SPTBN2;SSH2;SYNPO;SYNPO2;TACSTD2;TGFB3;TGFBR1;TMOD2;TMSB10;T…
GO:0032606	type I interferon production	1.5339	0.0149846	34	CD14;DHX58;DTX4;HAVCR2;HERC5;IKBKE;IL10;IRF5;ISG15;LILRA4;LILRB1;MAVS;MMP12;MYD88;NLRC5;NMI;NPLOC4;PTPN22;PYCARD;RNF125;RNF135;SIRPA;STAT6;SYK;TLR3;TLR4;TLR7;TLR8;TMEM173;TRAF3;TRIM25;TRIM38;UBA7;ZBP1
GO:0006091	generation of precursor metabolites and energy	-1.8948	0.015045	123	ACAT1;ACO2;ACSS2;ACSS3;ACTN3;AKR1B1;ALDOA;ALDOC;AOC2;BNIP3;CHCHD10;CISD1;COX10;COX15;COX20;COX4I1;COX5A;COX5B;COX6A1;COX6A2;COX6B1;COX6C;COX7A1;COX7A2;COX7A2L;COX7B;COX7C;COX8A;CS;CYC1;CYCS;DDIT4;DHDH;DLAT;DLD;DLST;ECD;ENO1;ENO2;ENO3;ENPP1;ETFB;FAHD1;FH;GAPDH;GCKR;GPI;HMGCL;IDH3A;IDH3B;INSR;IREB2;LDHA;LYRM7;MCHR1;MDH1;MTFR1L;NDUFA1;NDUFA10;NDUFA12;NDUFA2;NDUFA4;NDUFA6;NDUFA8;NDUFA9;NDUFAB1;NDUFB1…
GO:0051056	regulation of small GTPase mediated signal transduction	1.52983	0.0156695	75	A2M;ABCA1;ABR;ADGRG1;ADRA1A;ARAP2;ARAP3;ARFGAP1;ARHGAP10;ARHGAP11A;ARHGAP15;ARHGAP18;ARHGAP22;ARHGAP25;ARHGAP30;ARHGAP6;ARHGAP9;ARHGEF1;ARHGEF11;ARHGEF28;CHN2;COL3A1;CYTH4;DEPDC7;DGKI;DLC1;EPHB2;EPS8;F2RL1;F2RL2;FGD2;FGD4;FGD5;FOXM1;GMIP;GPR55;GPR65;IGF1;IQSEC2;ITGA3;KITLG;LPAR4;LPAR6;LYN;MET;MYO9B;NET1;NGF;NOTCH1;NOTCH2;NRP1;P2RY10;P2RY8;PREX1;PSD4;RAC2;RAP1GAP2;RASA3;RASAL3;RASGRP1;RASGRP4;RELN…
GO:0019233	sensory perception of pain	1.52999	0.0157131	23	ACPP;ADRA2C;ARRB2;CCL3;CCR2;CXCL12;EDN1;FYN;HTR2A;IL10;ITGA2;KCNA1;MME;MMP24;NPFF;P2RX4;P2RX7;PENK;POMK;PTAFR;SCN3B;SMR3B;UCHL1
GO:0033622	integrin activation	1.53026	0.0157312	9	COL16A1;CXCL12;FBLIM1;FERMT3;FN1;P2RY12;PIEZO1;PLEK;PTGER4
GO:0060627	regulation of vesicle-mediated transport	1.5305	0.0157889	95	ABR;ADGRE2;ADRA1A;ALOX15;ANGPT1;ANXA1;ANXA2;APBA2;APLN;APOC1;APOC2;ARFGAP1;ARRB2;ATP13A2;AXL;B2M;BICD1;BIN1;BMP2K;BVES;C2;C3;C4BPB;CCR2;CD14;CD300LF;CD84;CDH13;CEACAM1;CFTR;CHRNA6;CORO1A;DAB2;DGKI;DKK1;DOCK2;DYSF;EEF2K;EFNB2;EHD2;F2RL1;FCER1G;FCGR2B;FER;FES;FGR;GAB2;GAS1;GAS6;GPC3;GREM1;GRIN3A;HCK;HFE;HIP1;HTR2A;IL1B;IL4R;ITGA2;ITGAM;ITGAV;ITGB2;LGALS9;LILRB1;LYN;MCTP1;MFGE8;MICAL1;MSN;NCKAP1L;NO…
GO:0071604	transforming growth factor beta production	1.52887	0.0158301	12	CD200;CDH3;FURIN;GATA6;ITGAV;ITGB8;LGALS9;LRRC32;MYB;NRROS;SERPINB7;TGFB2
GO:0050878	regulation of body fluid levels	1.52721	0.0161845	115	A2M;ABAT;ACTN1;ADCY7;ANXA2;ANXA8;APLN;ARRB2;AXL;C1QTNF1;C4BPB;CAD;CCND1;CD36;CD40;CD9;CEACAM1;CFTR;CLDN1;COL1A1;COL1A2;COL3A1;COMP;CSN3;DGKA;DGKD;DGKH;DGKI;DOCK8;EDN1;EHD2;EHD3;ENTPD1;EPHB2;F2RL1;F2RL2;F5;FAP;FBLN1;FCER1G;FERMT3;FLNA;FYN;FZD6;GAS6;GATA3;GATA6;GJA5;GNA12;GNA15;GNAQ;GNG2;HBB;HBG2;HPSE;HSPB1;ITGA2;ITPR2;KCNN4;LCP2;LYN;MAFK;MET;MICAL1;MYL12A;NFE2;NLRP6;OAS2;OXTR;P2RX1;P2RX7;P2RY12;PA…
GO:0022604	regulation of cell morphogenesis	1.52238	0.0172781	125	ADGRB3;ANXA1;ARAP1;ARAP3;ARHGAP15;ARHGAP18;ARHGAP4;ARHGDIA;ATP10A;BAMBI;BDNF;BVES;CASS4;CCL3;CD44;CDC42EP1;COCH;CORO1A;CSF1R;CXCL12;CYFIP1;DAB1;DAPK3;DBN1;DLC1;DSCAM;EEF2K;ENPP2;EPB41L3;EPHA7;EPHB2;EPS8;ERMN;EZR;FBLIM1;FBLN1;FERMT2;FES;FGD2;FGD4;FGD5;FGR;FLNA;FMNL1;FMNL2;FMNL3;FN1;FYN;GBP1;GNA12;HCK;HECW1;HEXB;ITGB2;KEL;L1CAM;LIMD1;LIMK1;LIMS1;LPAR3;LST1;MAP1B;MSN;NEDD4;NGF;NGFR;NRCAM;NRP1;NTRK3;…
GO:0002532	production of molecular mediator involved in inflammatory response	1.5224	0.0173941	23	ALOX5;BTK;CD36;CD6;CD96;FCER1G;GBP5;IL17RA;IL1R2;IL4R;LYN;MEFV;MYD88;NOD2;P2RX1;PYCARD;SERPINE1;SIRPA;SLAMF8;SLC7A2;SYK;TLR4;TLR6
GO:0031529	ruffle organization	1.51937	0.0177463	11	AIF1;CSF1R;CYFIP1;EPS8;LIMA1;P2RY12;PLEK;RHOG;SNX10;TACSTD2;TPM1
GO:0001763	morphogenesis of a branching structure	1.51968	0.017783	56	ADAMTS16;BCL2;BMP2;BMP4;BTBD7;CELSR1;COL13A1;COL4A1;DCHS1;DLG5;EDN1;ENG;EPHA7;ERMN;ESR1;FAT4;FGF1;GDF7;GDNF;GLI2;GPC3;GREB1L;GREM1;HGF;HOXA11;HOXB7;IL10;LAMA1;LGR4;MAGED1;MET;MMP14;NOTCH1;NRP1;PAX2;PKD2;PLXNA1;PLXND1;PML;PRDM1;PROX1;RSPO3;RXRA;SEMA3A;SIX1;SIX2;SLIT2;SNAI2;STK4;TACSTD2;TGFBR2;TGM2;TNC;WNT2;WNT2B;WNT4
GO:0002237	response to molecule of bacterial origin	1.51994	0.0177955	81	ABCA1;ABR;ANKRD1;APOB;AXL;B2M;BMP6;C5AR1;CARD16;CASP1;CASP8;CCL3;CCL5;CCR5;CD14;CD180;CD36;CD40;CD55;CD6;CD80;CD86;CLDN1;CSF2RB;CX3CR1;EDN1;FCGR2B;FER;GNG12;HAMP;HAVCR2;HCK;IL10;IL10RA;IL12A;IL18;IL18BP;IL1B;IL1RN;IRAK3;IRF5;IRF8;KCNJ8;KMO;LGALS9;LILRA2;LILRB1;LOXL1;LY86;LY96;LYN;MALT1;MEF2C;MRC1;NLRP3;NOTCH1;P2RX7;PDCD1LG2;PENK;PF4;PPARD;PPBP;PTAFR;PTGER2;PTGER4;PTGIR;PTPN22;PYCARD;SERPINE1;SIRP…
GO:0035265	organ growth	1.51751	0.0182444	41	ADRA1A;ANXA2;BASP1;BCL2;BNC2;CARM1;CDK1;COCH;COL14A1;COL6A1;COL6A2;COL6A3;COMP;ECM1;EDN1;ESR1;EVC;GATA6;HAMP;HLX;IGF1;KCNK2;LEPR;MATN2;MATN3;MEF2C;NOTCH1;PDLIM5;PROX1;RGS2;RGS4;RXRA;S1PR1;SASH3;STK4;TGFB2;TGFBR1;TGFBR2;VIT;WNT2;ZFPM2
GO:0060231	mesenchymal to epithelial transition	1.51352	0.0193215	10	BASP1;BMP4;FZD7;GATA3;GDNF;GREM1;LIF;PAX2;SIX2;WNT4
GO:0032102	negative regulation of response to external stimulus	1.50935	0.0204027	81	ABAT;ABR;ADCY7;AIF1;ANGPT2;ANXA2;C1QTNF1;C5AR2;CARD16;CD109;CD200;CD200R1;CD9;CEACAM1;DHX58;EDN1;FAP;FCGR2B;FFAR4;GATA3;GPX1;GREM1;GRIN3A;HAVCR2;HGF;IL10;IL1R2;IL20RB;ISL1;KLRC4-KLRK1;LILRA2;MEFV;METRNL;MFHAS1;NLRP12;NLRP3;NLRP6;NOTCH1;NPFF;NPLOC4;NRP1;NT5E;PADI2;PHLDB2;PLAT;PLAU;PLAUR;PLXNA3;PPARD;PROS1;PTGER4;PTGIS;PTPRC;PYCARD;RNF125;SEMA3A;SEMA3D;SEMA3F;SEMA6B;SERPINE1;SERPINE2;SIGLEC10;SIGLE…
GO:0008380	RNA splicing	-1.85806	0.0218094	126	ARL6IP4;BUD31;C1QBP;C9orf78;CDC5L;CELF5;CIRBP;CLK2;CLK3;CLNS1A;CPSF7;CWC25;DDX1;DDX23;DDX41;DDX47;DHX15;DHX9;DYRK1A;ECD;EFTUD2;EIF4A3;ESRP2;FIP1L1;HABP4;HNRNPA0;HNRNPA1;HNRNPA2B1;HNRNPA3;HNRNPC;HNRNPD;HNRNPH3;HNRNPK;HNRNPL;HNRNPM;HNRNPU;HSPA1A;HTATSF1;IK;ISY1-RAB43;IVNS1ABP;JMJD6;KHDRBS1;KHDRBS3;LSM3;LSM4;LSM5;LUC7L2;MFAP1;NCBP1;NOL3;NOVA1;PABPN1;PCBP1;PCF11;PHF5A;PNN;POLR2H;POLR2I;POLR2L;PPIG;PP…
GO:0008037	cell recognition	1.50275	0.0225123	24	CD209;CD9;CLEC7A;CORO1A;DOCK2;DOCK8;DSCAM;EMB;EPHB2;FCN1;FOLR2;HAVCR2;HVCN1;MFGE8;NEXN;NRCAM;NRP1;NTM;PALLD;PCDH12;PEAR1;PECAM1;TNFRSF21;VCAN
GO:0097503	sialylation	1.50303	0.0226021	9	ST3GAL1;ST3GAL2;ST3GAL5;ST3GAL6;ST6GAL1;ST6GALNAC5;ST8SIA1;ST8SIA4;ST8SIA6
GO:0002791	regulation of peptide secretion	1.50099	0.0230766	102	ABAT;ADAM8;AIM2;ANGPT1;ANKRD1;ANXA1;APLN;ATP13A2;BANK1;BMP6;C5AR2;CARD16;CASP1;CCL3;CCL5;CD14;CD2;CD200;CD200R1;CD244;CD40;CD74;CFTR;CLEC4E;CLEC5A;CLEC9A;CSF1R;DISP1;DPP4;F2RL1;FCGR2B;FCN1;FFAR2;FFAR4;FGR;FN1;GAS6;GATA3;GBP1;GJA5;GPAM;GRP;HAVCR2;HFE;ICA1;IGF1;IL10;IL17RA;IL1B;IL1R2;IL1RAP;IL4R;INHBB;ITPR2;KISS1;KLF7;LGALS9;LGR4;LILRA2;LILRA5;LILRB1;LPL;LRRC32;LYN;MAVS;MBP;MMP12;NADK;NLRP1;NLRP10;…
GO:0048863	stem cell differentiation	1.49937	0.0234527	40	A2M;ACE;ASCL1;BCHE;BMP4;EDN1;ENG;ESR1;FN1;GATA6;GDNF;GREM1;GSC;JAG1;KITLG;LBH;LIF;LMO2;MEF2C;MYB;MYOCD;NOTCH1;NRP1;NRP2;OSR1;PAX2;PTPRC;RUNX1;SEMA3F;SEMA6B;SIX3;SNAI2;SOX11;SOX5;SOX6;TACSTD2;TAL1;TGFB2;WNT3;ZEB2
GO:0001503	ossification	1.49715	0.0238964	81	ALOX15;ASPN;BCL2;BMP1;BMP2;BMP2K;BMP4;BMP6;CCL3;CCR1;CDH11;CDK6;CEBPA;CLEC5A;COL11A1;COL13A1;COL1A1;COL6A1;COMP;CREB3L1;CTHRC1;CYP24A1;DCHS1;DKK1;ECM1;EXT1;FBN2;FHL2;FSTL3;GLI2;GPC3;GREM1;HDAC7;HEMGN;HGF;IGF1;IGFBP5;IL6R;ITGA11;JAG1;KL;KREMEN1;LGR4;MEF2C;MMP14;MMP16;MMP2;MMP9;MRC2;NOTCH1;OMD;OSR1;P2RX7;PDLIM7;PENK;PHOSPHO1;PTGER4;PTK2B;ROR2;RYR1;SATB2;SIX2;SLC8A1;SNAI2;SNX10;SOX11;SPARC;SPP1;SRGN…
GO:0043588	skin development	1.49775	0.0238995	56	ADAMTS2;ANXA1;BCL2;CD109;CDH3;CELSR1;CLDN1;COL1A1;COL1A2;COL3A1;COL5A1;COL5A2;COMP;CSTA;DACT2;DKK1;DSC2;DSP;EDA;FRAS1;FST;FURIN;FZD6;HPSE;IGFBP5;INHBA;IRF6;ITGA2;ITGA3;JAG1;JUP;KLK5;KRT7;KRT8;KRT80;KRT81;KRT83;KRTAP1-5;KRTAP2-3;LGR4;LGR5;LIPN;MET;NOTCH1;PALLD;PAX6;PKP2;PRKCH;RUNX1;RYR1;STK4;TCHH;TGFB2;TGM1;TNFRSF19;TXNIP
GO:0001562	response to protozoan	1.49497	0.0246851	9	CD40;CLEC7A;IL10;IL12A;IL4R;IRF4;IRF8;PF4;SLC11A1
GO:0006414	translational elongation	-1.82876	0.0248792	36	AURKAIP1;CPEB3;EEF1A2;EIF4A3;EIF5A2;GFM1;LTN1;MRPL12;MRPL2;MRPL20;MRPL21;MRPL23;MRPL24;MRPL34;MRPL35;MRPL40;MRPL41;MRPL47;MRPL53;MRPL54;MRPL57;MRPS12;MRPS14;MRPS18A;MRPS18B;MRPS21;MRPS24;MRPS26;MRPS28;MRPS30;MRPS33;MRPS7;PTCD3;SRP9;TUFM;USP16
GO:0010927	cellular component assembly involved in morphogenesis	1.49387	0.024928	24	ACTC1;ACTN2;ANK2;ANKRD1;CCDC136;CD9;EDN1;EPB41L3;FHOD3;KRT8;LMOD1;MEF2A;MEF2C;MYBPC1;MYOZ2;MYPN;NEB;PDGFRA;PHLDB2;PROX1;TMOD2;TMOD4;TNNT2;TPM1
GO:1903706	regulation of hemopoiesis	1.49163	0.0257066	91	ACE;ADAM8;ANXA1;ATP11C;AXL;B2M;BMP4;BTK;C1QC;CARD11;CASP8;CCL3;CCR1;CD2;CD28;CD4;CD74;CD80;CD86;CDK6;CEACAM1;CR1;CSF3R;EVI2B;FBN1;FCGR2B;FES;FSTL3;GAS6;GATA3;GLI2;GPR55;HCLS1;HLA-DOA;HLX;IKZF3;IL12A;IL12RB1;IL15;IL18;IL4R;IL7R;INHBA;INPP5D;JAG1;JAK3;KITLG;LGALS1;LGALS9;LIF;LILRB1;LILRB4;LMO2;LYN;MALT1;MEF2C;MMP14;MYB;NCKAP1L;NFAM1;NFATC2;NLRP3;NOTCH1;NOTCH2;PF4;PIK3R6;PRDM1;PTK2B;PTPRC;RAB7B;RASG…
GO:0009595	detection of biotic stimulus	1.49118	0.0257489	8	LY96;NLRC4;NLRP3;NOD2;TLR1;TLR4;TLR6;TREM2
GO:0031123	RNA 3'-end processing	-1.83025	0.0266449	34	AHCYL1;APP;CCNT1;CDC73;CPEB3;CPSF4L;CPSF6;CPSF7;DKC1;EIF4A3;ELAC2;FBL;FIP1L1;HSD17B10;INTS6;NCBP1;PABPN1;PAF1;PAPOLB;PCF11;RBM8A;RPS21;SARNP;SNRPA;SRRM1;SRSF1;SRSF2;SRSF3;SRSF6;SRSF7;SRSF9;SUPV3L1;THOC2;TRMT10C
GO:0052547	regulation of peptidase activity	1.48837	0.0266477	104	A2M;AIM2;ANOS1;ANTXR1;ANXA8;ANXA8L1;APAF1;ARRB2;ATP13A2;BAX;BID;BIN1;BLID;BOK;BST2;C3;CARD16;CASP1;CASP4;CASP5;CASP8;CD109;CD44;COL6A3;CR1;CST1;CST2;CST4;CST7;CSTA;CTSH;DAP;DLC1;ECM1;EPHA7;FAS;FBLN1;FN1;FURIN;FYN;GAS6;GPC3;GPX1;GRAMD4;HGF;HIP1;IFI27;ITIH2;ITIH5;JAK2;LAMP3;LGALS9;LGMN;LYN;MAPK12;MAPK14;MBP;MDM2;MEFV;MICAL1;MMP9;NGF;NGFR;NLRC4;NLRP1;NLRP12;NLRP3;P2RX1;PAPLN;PAX2;PERP;PICALM;PIDD1;P…
GO:0002209	behavioral defense response	1.48777	0.0267006	10	ASIC1;BCL2;BRINP1;DPP4;GABRA5;GNG7;LYPD1;MDK;MEF2C;PENK
GO:0098739	import across plasma membrane	1.48718	0.0267695	22	ABCC9;CALCR;FAM155A;FOLR2;FYN;HFE;KCNJ12;KCNJ15;KCNJ3;KCNJ5;KCNJ8;RGS2;RGS4;SLC1A2;SLC1A3;SLC1A5;SLC2A5;SLC7A1;SLC7A2;SLC8A1;SLC9A9;TRPM2
GO:0050951	sensory perception of temperature stimulus	1.48652	0.0269367	4	ARRB2;CXCL12;HTR2A;TRPM8
GO:0001667	ameboidal-type cell migration	1.48606	0.0269432	114	ACVR1;ACVRL1;ADGRA2;ADTRP;AGO2;AMOTL1;ANGPT1;ANGPT2;ANLN;ANXA1;ANXA3;APELA;ARHGAP4;ARSB;BMP4;BMPER;CARD10;CCR6;CD40;CDH13;CEACAM1;CTSH;DCN;DPP4;EDN1;EFNB2;ENG;ENPP2;EPB41L4B;EPHA2;FAP;FER;FERMT1;FGF1;FN1;FOXC2;GATA3;GDNF;GLIPR2;GNA12;GPC3;GPX1;GREM1;HAS1;HBEGF;HDAC7;HDAC9;HSPB1;ISL1;ITGA2;ITGA3;ITGA4;ITGB2;JUP;KANK1;KITLG;LGMN;LOXL2;MAP3K3;MAPK14;MEF2C;MET;MMP9;NOTCH1;NRP1;NRP2;NUP188;P2RX4;P2RY1…
GO:0060560	developmental growth involved in morphogenesis	1.48537	0.0269615	43	BDNF;BMP4;CXCL12;CYFIP1;DCLK1;DSCAM;EIF2AK4;ESR1;FGF1;FMN1;FN1;ITGA4;LIMK1;LPAR3;MAP1B;NGF;NKD1;NOTCH1;NRCAM;NRP1;NRP2;NTRK3;PLXNA1;PLXNA3;PLXNA4;POSTN;PTK7;RAPH1;SEMA3F;SEMA6B;SIX1;SLIT2;SLIT3;SPP1;SYT17;TGFBR2;TIAM1;TNC;TNFRSF12A;TRPV2;WNT3;WNT7B;ZEB2
GO:0060840	artery development	1.4849	0.0269947	26	ACVRL1;APOB;BMP4;COL3A1;COMP;EFNB2;ENG;GJA5;JAG1;LOX;LOXL1;MYLK;MYOCD;NDST1;NOTCH1;NOTCH3;NRP1;PKD2;PLXND1;PRDM1;PROX1;SIX1;SOX4;STRA6;TGFB2;TGFBR1
GO:0015844	monoamine transport	1.48454	0.0270008	15	ABAT;CHRNA6;CXCL12;FCER1G;GDNF;HTR2A;LILRB1;OXTR;P2RX1;P2RY12;RAB3B;SLC18A2;SLC22A3;SYK;SYT17
GO:0072089	stem cell proliferation	1.48551	0.0270748	30	ABCB1;ACE;ASCL1;ASPM;CX3CR1;DAGLB;DISC1;EML1;FBLN1;FERMT1;KCNA1;KITLG;MECOM;NF2;NOTCH1;PAX6;PLXNB2;PTPRC;RUNX1;SIX2;SIX3;SNAI2;SOX11;SOX5;TBX3;TEAD3;VEGFC;WNT2B;WNT3;WNT7B
GO:0070741	response to interleukin-6	1.4833	0.0271396	8	FER;HAMP;IL6R;PTGIS;PTPRT;SELPLG;ST18;ST3GAL6
GO:0050769	positive regulation of neurogenesis	1.48347	0.0272406	94	ABL2;ADRA2C;ANKRD1;ARSB;ASCL1;ASPM;BCL2;BDNF;BEND6;BIN1;BMP2;BMP4;BMP6;BRINP1;CCR2;CRTC1;CX3CR1;CXCL12;CYFIP1;DAB1;DBN1;DISC1;DKK1;DLG5;DSCAM;EEF2K;ENC1;EPHB2;FES;FLNA;FN1;FYN;GDF7;GDPD5;GLI2;GPRC5B;HGF;IL1B;ITGA3;L1CAM;LIF;LIMK1;LPAR3;LYN;MAN2A1;MAP1B;MEF2C;MMD;MYB;NEGR1;NGF;NGFR;NOTCH1;NRCAM;NRP1;NTRK3;P2RY12;P3H1;PAK3;PAX6;PCP4;PLXNA1;PLXNA2;PLXNA3;PLXNA4;PLXNB2;PLXNB3;PLXNC1;PLXND1;PRKCH;PROX…
GO:0097485	neuron projection guidance	1.48177	0.0275861	66	ANOS1;BDNF;BMPR1B;CSF1R;CXCL12;CXCR4;CYFIP1;DAB1;DOK1;DOK2;DSCAM;EFNB2;EMB;EPHA7;EPHB2;EXT1;EZR;FAM129B;FEZ1;FLRT2;FYN;GAB2;GATA3;GDF7;GDNF;GFRA1;GLI2;ISL1;KLF7;L1CAM;LAMA2;MATN2;NEO1;NEXN;NRCAM;NRP1;NRP2;PALLD;PAX6;PDLIM7;PIK3CD;PLXNA1;PLXNA2;PLXNA3;PLXNA4;PLXNB2;PLXNB3;PLXNC1;PLXND1;RELN;ROBO4;SCN1B;SEMA3A;SEMA3D;SEMA3F;SEMA6B;SH3KBP1;SHC3;SLIT2;SLIT3;SPTA1;SPTBN2;TUBB2B;TUBB3;UNC5B;WNT3
GO:0032615	interleukin-12 production	1.4785	0.0284362	18	ARRB2;CD36;CD40;CMKLR1;IL10;IRAK3;IRF5;IRF8;JAK3;LGALS9;LILRA5;LILRB1;MAST2;MEFV;PLCB1;TLR3;TLR4;TLR8
GO:0002831	regulation of response to biotic stimulus	1.4789	0.0284539	38	AIM2;BMP6;CARD16;CD180;CD226;CD274;CD36;CD55;CEACAM1;CXCL6;DDX60;DHX58;DTX3L;EIF2AK4;F2RL1;HAVCR2;HERC5;IL12A;IL12RB1;IL15;IL1B;KLK5;KLRC4-KLRK1;LILRA2;LILRB1;LY86;LY96;MAVS;MMP12;NLRP10;NPLOC4;PYCARD;RNF125;SIGLEC11;TIGAR;TMEM173;TRAF3;TRIM38
GO:0010959	regulation of metal ion transport	1.47912	0.0285345	77	ACTN2;ANK2;ANXA2;ARRB2;B2M;BAX;BCL2;BIN1;CALCR;CAMK2D;CAMK2G;CCL3;CCL4L1;CCL5;CCR1;CD4;CD84;CORO1A;CRACR2A;CXCL12;DMD;DPP10;DYSF;EHD3;FHL1;FLNA;FXYD5;FXYD6;FYN;GEM;HAMP;HECW1;HFE;HTR2A;IL16;KCNA1;KCNAB1;KCNE3;KCNE4;KCNMB1;KCNQ1;LILRA2;LILRA5;LILRB1;LPAR3;LYN;MYLK;NEDD4;NKAIN4;ORAI1;OSR1;P2RX1;P2RX7;P2RY12;P2RY6;PCSK9;PIK3CG;PKD2;PKP2;PML;PTK2B;PTPN3;PTPN6;RGS4;SCN1B;SCN2B;SCN4B;SCN5A;SERPINE2;SLC…
GO:0045995	regulation of embryonic development	1.4769	0.0289378	31	BMP4;CDK1;CELSR1;COL5A1;COL5A2;DKK1;FAM129B;FZD7;GATA3;GDNF;GPR161;IGF1;IL10;IL1RN;LAMA1;LAMA2;LAMA4;MBP;NKD1;NOTCH1;NRK;OSR1;PHLDB2;PLCB1;PRKACB;PTK7;SIX1;TBX18;WNT2;WNT2B;WNT4
GO:0045861	negative regulation of proteolysis	1.47452	0.0297967	57	A2M;ANOS1;ANXA8;ANXA8L1;ARRB2;BIN1;BST2;C3;C4BPB;CARD16;CD109;CD44;CD55;COL6A3;CR1;CST1;CST2;CST4;CST7;CSTA;ECM1;FURIN;GAS1;GAS6;GPC3;GPX1;HFE;HGF;IL10;IL1R2;ITIH5;MDM2;MICAL1;MMP9;NGF;PAPLN;PAX2;PLAT;PLAUR;PML;PROS1;PTPN3;RECK;SERPINA1;SERPINB4;SERPINB7;SERPINB8;SERPINB9;SERPINE1;SERPINE2;SERPINH1;TFPI;TFPI2;TIMP1;TIMP2;TNFAIP8;VTN
GO:0050918	positive chemotaxis	1.47369	0.0299805	22	ANGPT1;ANGPT2;BMP4;CCL3;CCL5;CDH13;CORO1A;CXCL12;F2RL1;FPR2;GDNF;HGF;IL16;ITGA2;MET;NRP1;NTRK3;PLXNB3;PTPRJ;S1PR1;SCG2;VEGFC
GO:0002507	tolerance induction	1.4721	0.0306222	5	HAVCR2;IRAK3;LGALS9;LYN;TGFBR2
GO:0042092	type 2 immune response	1.47021	0.031145	18	ANXA1;CCR2;CD74;CD86;ECM1;GATA3;HLX;IL10;IL18;IL27RA;IL31RA;IL33;IL4R;NLRP3;NOD2;RSAD2;STAT6;TNFSF4
GO:0036344	platelet morphogenesis	1.47061	0.0311465	4	ACTN1;MEF2C;PTPN6;TAL1
GO:0071800	podosome assembly	1.46871	0.0317355	6	ASAP1;BIN2;CAPG;HCK;LCP1;MSN
GO:0043087	regulation of GTPase activity	1.4667	0.0320681	109	A2M;ABR;ADAP1;ADAP2;ADGRB3;AGAP2;AGRN;ARAP2;ARAP3;ARFGAP1;ARHGAP10;ARHGAP11A;ARHGAP15;ARHGAP18;ARHGAP22;ARHGAP25;ARHGAP30;ARHGAP4;ARHGAP6;ARHGAP9;ARHGDIA;ARHGEF1;ARHGEF11;ARRB2;ASAP1;BVES;CCL22;CCL3;CCL3L3;CCL4L1;CCL5;CCL8;CD40;CHN2;DEPDC1B;DEPDC7;DGKI;DLC1;DOCK10;DOCK2;DOCK4;DOCK8;ELMOD3;EPHA2;F2RL1;FAM13B;FGD2;FGD4;FGD5;FZD10;GMIP;GNAQ;GPR65;IQGAP3;KLRC4-KLRK1;LIMS1;MYO9B;NCKAP1L;NET1;NPRL3;NRP…
GO:0002269	leukocyte activation involved in inflammatory response	1.46742	0.0321714	8	AIF1;FPR2;ITGAM;ITGB2;PTPRC;TLR6;TLR7;TLR8
GO:0007618	mating	1.46674	0.0322262	8	ABAT;DDO;DMRTA1;HEXB;NHLH2;OXTR;P2RX1;SERPINE2
GO:1901342	regulation of vasculature development	1.46699	0.0322383	79	ACVRL1;ADAM12;ADGRA2;ADGRB2;ADGRB3;AGO2;ANGPT2;ANXA1;ANXA3;BMP4;BMPER;C3;C3AR1;C5AR1;CARD10;CCR2;CD40;CEACAM1;COL4A2;CREB3L1;CX3CR1;CXCR2;CYBB;DDAH1;E2F2;ECM1;EFNB2;ENG;ENPP2;FAM129B;FGF1;FLT1;GATA6;GREM1;HDAC7;HGF;HHEX;HIF1AN;HSPB1;HSPG2;IL10;IL1B;ISL1;ITGA5;ITGB2;ITGB8;JUP;MYOCD;NFATC2;NOTCH1;NRP1;PDE3B;PF4;PIK3R6;PLK2;PLXND1;PML;PTGIS;PTK2B;RECK;RHOJ;RUNX1;SERPINB7;SERPINE1;SMOC2;SP100;SPARC;S…
GO:0035329	hippo signaling	1.46093	0.0347854	11	AMOTL1;DCHS1;DLG5;FAT4;LIMD1;MOB1B;MOB3B;NF2;SOX11;STK4;TEAD3
GO:0032634	interleukin-5 production	1.46011	0.0349822	9	GATA3;IL17RA;IL1RAP;IL1RL1;IL33;IL5RA;LGALS9;NLRP3;TNFRSF21
GO:0043900	regulation of multi-organism process	1.4584	0.0356757	65	ADARB1;AIM2;ANXA2;BCL2;BMP6;BST2;CARD16;CCL3;CCL4L1;CCL5;CD180;CD28;CD36;CD4;CD55;CD74;DTX3L;EIF2AK4;F2RL1;FAM111A;FCN1;HAVCR2;HERC5;HPGDS;IFI27;IGF1;IL10;IL12RB1;IL15;IL1B;INHBA;INHBB;IRF8;ITGAV;LGALS1;LGALS9;LHFPL2;LILRA2;LILRB1;LY86;LY96;MAVS;MDFIC;MMP12;NLRP10;NOTCH1;OXTR;P2RX7;PDE3A;PDE5A;PLB1;PLCB1;PLSCR1;PML;PROX1;PTAFR;PYCARD;RNF125;SIGLEC11;SMURF2;TIMP1;TMEM173;TOP2A;TRAF3;TRIM38
GO:0033013	tetrapyrrole metabolic process	-1.78257	0.0366911	17	ABCB6;ALAS1;AMBP;CLYBL;COX10;COX15;CTRB1;CTRB2;CTRC;CYP1A1;CYP1A2;HMOX1;IREB2;LMBRD1;MMAB;MMACHC;SUCLA2
GO:0035249	synaptic transmission, glutamatergic	1.45509	0.0373166	13	DGKI;DKK1;GRM5;HTR2A;KMO;MEF2C;OXTR;P2RX1;PTK2B;RELN;ROR2;SHC3;TSHZ3
GO:0031346	positive regulation of cell projection organization	1.45346	0.0378963	77	ABL2;AGRN;ANKRD1;ARAP1;ARHGDIA;ARSB;BDNF;CDC42EP1;CREB3L2;CRTC1;CXCL12;CYFIP1;DBN1;DLG5;DSCAM;DZIP1;EEF2K;ENC1;ENPP2;EPS8;F2RL1;FES;FN1;FSCN1;FYN;GPRC5B;HGF;ITGA2;ITGA3;L1CAM;LIMK1;LPAR3;LYN;MAP1B;NAV3;NEGR1;NGF;NGFR;NRP1;NTRK3;P2RX7;P2RY12;P3H1;PAK3;PALM;PLEK2;PLXNA1;PLXNA2;PLXNA3;PLXNA4;PLXNB2;PLXNB3;PLXNC1;PLXND1;PSEN1;PTK2B;PTK7;RAC2;RELN;RGS2;RIMS2;SCN1B;SEPT9;SLIT2;SYT1;SYT17;TENM2;TENM3;TG…
GO:0051131	chaperone-mediated protein complex assembly	-1.77251	0.0381263	11	CCT2;CCT6B;HSP90AA1;HSP90AB1;HSPA1A;HSPD1;LONP1;PFDN6;PTGES3;PTGES3L;STUB1
GO:0010737	protein kinase A signaling	1.45266	0.0381631	5	AKAP12;CALCR;LCP1;PDE10A;PDE4A
GO:0051051	negative regulation of transport	1.45167	0.0385165	111	ABAT;ABR;ACTN2;ADRA2C;ANGPT1;ANXA1;APOC1;APOC2;ASIC1;BANK1;BCL2;BIN1;BOK;BST2;C5AR2;CAMK2D;CARD16;CCR2;CD200;CD200R1;CD300LF;CD36;CD74;CD84;CEACAM1;CORO1A;CTTNBP2NL;CYFIP1;DYSF;EDN1;EPHB2;EZR;F2RL1;FCGR2B;FERMT1;FFAR4;FN1;GABRE;GAS6;GBP1;GEM;GOPC;HAMP;HECW1;HTR2A;IL10;IL1B;IL1R2;IL33;INHBA;INHBB;ITGAV;KCNAB1;KCNE3;KCNE4;KCNE5;KEL;LGALS9;LGR4;LIF;LILRA5;LILRB1;LRRC32;MAP1B;MCTP1;MDFIC;MMP9;NEDD4;N…
GO:0071559	response to transforming growth factor beta	1.45114	0.0386186	56	ACVRL1;ANKRD1;APAF1;ARRB2;ASPN;BAMBI;CD109;CDKN2B;CHST11;CLDN1;COL1A1;COL1A2;COL3A1;COL4A2;CX3CR1;DAB2;DKK3;EDN1;ENG;FBN1;FBN2;FURIN;FUT8;FYN;GCNT2;ITGA3;LDLRAD4;LEFTY2;LIMS1;LRRC32;LTBP2;LTBP4;MEF2C;MXRA5;MYOCD;NOX4;NRROS;PDE3A;PENK;PMEPA1;PML;POSTN;PXN;RUNX3;SMURF2;SOX11;SOX5;SOX6;TGFB2;TGFB3;TGFBR1;TGFBR2;TGFBRAP1;WNT2;WNT4;ZYX
GO:0045927	positive regulation of growth	1.44844	0.0398177	50	AGRN;BASP1;BCL2;BDNF;CDK1;CXCL12;CXCL16;CYFIP1;DSCAM;EDN1;EXTL3;EZR;FN1;GATA6;GPAM;HAMP;HBEGF;HIST1H1B;HLX;IGF1;L1CAM;LIMK1;LPAR3;MAP1B;MEF2C;MMP14;NGF;NOTCH1;NRP1;NTRK3;PLCB1;PPARD;PPM1F;PROX1;PTK2B;RFTN1;RIMS2;SASH3;SH3PXD2B;SYT1;SYT17;TFCP2L1;TGFB2;TGFBR1;TGFBR2;TNFRSF12A;TRPV2;WNT2;WNT3;ZFPM2
GO:0097006	regulation of plasma lipoprotein particle levels	1.44689	0.040264	20	ABCA1;ANXA2;APOB;APOBR;APOC1;APOC2;BMP1;CD36;CES3;LIPA;LIPC;LPL;MSR1;NPC2;P4HB;PCSK9;PLA2G7;PLTP;PRKACB;ZDHHC8
GO:1904951	positive regulation of establishment of protein localization	1.44718	0.0403013	80	ABAT;ADAM8;AIM2;ANKRD1;ATP13A2;BCL2;BID;BMP6;CASP1;CASP8;CCL3;CD14;CD2;CD244;CDH1;CDK1;CFTR;CLEC4E;CLEC5A;CLEC9A;CSF1R;F2RL1;FCN1;FFAR2;FGR;FLNA;FYN;GAS6;GATA3;HAVCR2;HCLS1;IGF1;IL10;IL17RA;IL1B;IL1RAP;IL4R;ITGAM;ITGB2;JUP;LGALS9;LILRA2;LILRA5;LPL;MAVS;MBP;MDM2;MICALL2;MMP12;MTCL1;NADK;NLRP1;NLRP10;NLRP12;NLRP3;NOD2;P2RX7;PANX1;POSTN;PPARD;PRR5L;PTGER4;PTPN22;PYCARD;RAC2;RASGRP1;SEC16B;SOX4;SYK;T…
GO:0048483	autonomic nervous system development	1.44475	0.0408082	16	ADARB1;ASCL1;FN1;GATA3;GDNF;HLX;NAV2;NRP1;NRP2;PLXNA3;PLXNA4;SEMA3F;SIX1;SOX11;SOX4;VCAM1
GO:0048872	homeostasis of number of cells	1.44496	0.0408658	43	ANXA1;AXL;B2M;BCL2;BMP4;CARD11;CCR2;CD74;CDK6;CORO1A;CXCR2;DOCK10;EPAS1;FCER1G;GAPT;GPR183;HCLS1;IKZF1;IL7R;ILDR2;INHBA;INPP5D;JAK3;KITLG;L3MBTL3;LGALS9;LGR4;LYN;MEF2C;MFHAS1;NCKAP1L;NOTCH1;P2RX7;PIK3CD;PTBP3;RIPK3;SASH3;SLC40A1;SOX6;SPI1;TAL1;TNFSF13B;TRIM58
GO:0007265	Ras protein signal transduction	1.4452	0.040924	90	ABCA1;ABR;ADGRG1;ADRA1A;AIF1;ARAP3;ARFGAP1;ARHGAP6;ARHGEF1;ARHGEF11;ARHGEF28;CCNA2;CDC42EP1;CDH13;CDKN2A;CELSR1;COL1A2;COL3A1;CYFIP1;CYTH4;DGKI;DLC1;DOK1;DOK2;DOK3;ELMO1;EPHB2;EPS8;F2RL1;F2RL2;FGD2;FGD4;FGD5;FOXM1;GNA12;GPR55;GPR65;GRAP;IGF1;IQGAP3;IQSEC2;ITGA3;KITLG;KSR1;LIMK1;LPAR4;LPAR6;LYN;MET;MRAS;MYO9B;NET1;NGF;NOTCH1;NOTCH2;NRP1;P2RY10;P2RY8;PECAM1;PLK2;PREX1;PSD4;RAB15;RAB22A;RAB23;RAB27B…
GO:0009615	response to virus	1.44223	0.0420479	84	ABCC9;ACTA2;ADARB1;AIM2;APOB;BCL2;BCL2L1;BST2;CCL22;CCL4L1;CCL5;CCL8;CD40;CDK6;CXCL12;CXCR4;DCLK1;DDX60;DHX58;DTX3L;EIF2AK4;F2RL1;FAM111A;FGR;FLNA;GATA3;GBP1;GBP3;GPAM;HERC5;HSPB1;IFI27;IFNAR2;IFNGR1;IKBKE;IL10RB;IL12A;IL12RB1;IL15;IL1B;IL33;IRAK3;IRF5;ISG15;KCNJ8;LGALS9;LILRB1;MAPK14;MAVS;MMP12;MX2;NLRC5;NLRP3;NPC2;NPLOC4;OAS2;PENK;PLSCR1;PMAIP1;PML;PTPRC;PYCARD;RNASE1;RNASE2;RNASE6;RNF125;RRP1B…
GO:1901136	carbohydrate derivative catabolic process	1.44113	0.0424842	45	ACAN;ADAMTS12;AGRN;AOAH;ARSB;BGN;CD44;CDA;CSPG4;DCN;DPYD;EDEM1;FMOD;FUCA2;GLB1;GNS;GPC3;GPC6;HEXA;HEXB;HPSE;HPSE2;HSPG2;IDUA;LYVE1;MANBA;MGAT1;MMP12;NAGA;NAGK;NPL;NT5E;OMD;PDE10A;PDE1A;PDE4A;PDE5A;PDE7B;SAMHD1;SDC1;SDC3;SGSH;TYMP;UPP1;VCAN
GO:0072507	divalent inorganic cation homeostasis	1.44055	0.0426882	105	ABL2;ACKR4;ADRA1A;ADRA1B;ANK2;ANXA2;ATP13A2;ATP2A3;BAX;BCL2;BOK;C1QTNF1;C3AR1;C5AR1;C5AR2;CALB2;CALCR;CAMK2D;CCL3;CCL5;CCL8;CCR1;CCR2;CCR5;CCRL2;CD36;CD4;CD40;CD52;CD55;CMKLR1;CNGB1;CORO1A;CX3CR1;CXCL12;CXCR2;CYSLTR1;DMD;EDN1;EDN2;ESR1;F2RL1;F2RL2;FAM155A;FAM155B;FPR1;FPR2;FPR3;FYN;GNA15;GPR55;GPR65;GRM5;HEXB;HTR2A;ITGAV;ITPR2;KCNA1;KISS1;KL;LPAR3;LPAR4;LPAR6;LYN;MCOLN2;MCOLN3;NCS1;NPFF;OXTR;P2RX…
GO:0030099	myeloid cell differentiation	1.43843	0.0434582	74	ANXA2;B2M;BMP4;C1QC;CASP8;CCL3;CCR1;CD109;CD4;CD74;CDK6;CDKN2B;CEACAM1;CEBPA;CLEC5A;CSF1R;CSF3R;EPAS1;EVI2B;F2RL1;FBN1;FCER1G;FES;FSTL3;GAB2;GPC3;GPR183;HCLS1;IKZF1;INHBA;INPP5D;IRF8;JAG1;JAK3;KITLG;L3MBTL3;LGALS9;LIF;LILRB1;LILRB4;LRRK1;LYN;MEF2C;MFHAS1;MMP9;NCKAP1L;NOTCH2;NRROS;PF4;PIK3CD;PML;PRKX;PTBP3;PTK2B;RAB7B;RASGRP4;ROR2;RUNX1;SCIN;SH3PXD2A;SNX10;SOX6;SPI1;TAL1;TGFBR2;TLR3;TLR4;TNFRSF11A…
GO:0006907	pinocytosis	1.43809	0.0434871	3	AXL;DOCK2;PYCARD
GO:0051493	regulation of cytoskeleton organization	1.43856	0.0436206	93	ABL2;ACTN2;ADD1;ADD2;AFAP1;ALOX15;ARHGAP18;ARHGAP6;ARPC1B;ARPC5;BAIAP2L1;BICD1;BIN1;BST1;BST2;CAPG;CAPN6;CDC42EP1;CELSR1;CORO1A;CSF1R;CXCL12;CYFIP1;DLC1;EDN1;EPS8;EZR;F2RL1;FER;FES;FHOD3;FLNA;FMN1;FZD10;GMFG;GNAI1;GPR65;HCK;HCLS1;LIMA1;LIMK1;LMOD1;MEF2C;MET;MID1;NAV3;NCKAP1L;NEB;NEXN;NF2;NOX4;NRP1;NTRK3;ODAM;P2RX7;PAK3;PHLDB2;PLEK;PLK2;PLXNA3;PPM1F;PREX1;PROX1;PTGER4;PTK2B;PXN;PYCARD;RGS4;S100A10…
GO:0097191	extrinsic apoptotic signaling pathway	1.4368	0.0440601	62	BAX;BCL2;BCL2A1;BCL2L1;BID;BMP4;BMPR1B;BOK;C8orf44-SGK3;CASP2;CASP8;CTTN;DAPK3;FAIM2;FAS;FYN;GDNF;GPX1;HGF;IFI27;IGF1;IL12A;IL1B;IL33;IL6R;INHBA;ITGAV;JAK2;KITLG;KRT18;KRT8;LTBR;NGF;NRP1;P2RX7;PF4;PIDD1;PMAIP1;PML;PTPRC;PYCARD;RFFL;SCG2;SERPINE1;SNAI2;SP100;SRPX;STK4;STRADB;TGFB2;TGFBR1;THBS1;TLR3;TMC8;TNFRSF10B;TNFRSF10C;TNFRSF12A;TNFRSF1A;TNFRSF1B;TNFSF10;TRAF1;UNC5B
GO:0071526	semaphorin-plexin signaling pathway	1.43565	0.0445666	18	ARHGDIA;FLNA;GDNF;MET;NRP1;NRP2;PLXNA1;PLXNA2;PLXNA3;PLXNA4;PLXNB2;PLXNB3;PLXNC1;PLXND1;SEMA3A;SEMA3D;SEMA3F;SEMA6B
GO:0090066	regulation of anatomical structure size	1.43468	0.0448509	116	ACE;ACTA2;ACTN2;ADD1;ADD2;ADRA1A;ADRA1B;ADRA2C;ALOX15;APLN;ARHGAP18;ARPC1B;ARPC5;ATP13A2;BAIAP2L1;BDNF;BIN1;CAPG;CDC42EP1;COMP;CORO1A;CXCL12;CYFIP1;DOCK4;DSCAM;ECE1;EDN1;EDN2;EPHA7;EPS8;EZR;F2RL1;FER;FHOD3;FMN1;FN1;GJA5;GMFG;GPX1;HBB;HCK;HCLS1;HRH1;HRH2;HTR1D;HTR2A;HTR7;IL7R;IQGAP3;KCNMA1;KCNMB1;KCNN4;KEL;L1CAM;LIMA1;LIMK1;LMOD1;LPAR3;LRRC8C;LRRC8D;MAP1B;MSN;NCKAP1L;NEB;NGF;NRCAM;NRP1;NTRK3;OXTR;…
GO:0033002	muscle cell proliferation	1.43388	0.0451759	50	ABCC4;ADAMTS1;AIF1;ANGPT1;APLN;BMP4;CCL5;CDH13;CDK1;CNN1;EDN1;GATA6;HBEGF;IGF1;IGFBP3;IGFBP5;IL10;IL12A;IL15;IL18;IL6R;ITGA2;KCNK2;MDM2;MEF2C;MMP2;MMP9;MYB;MYOCD;NOTCH1;NOTCH3;P2RY6;PPARD;PTAFR;PTGIR;RBPMS2;RXRA;S1PR1;SIX1;SKP2;TGFB2;TGFB3;TGFBR1;TGFBR2;TGM2;THBS1;TPM1;VIPR2;WNT2;ZFPM2
GO:0051258	protein polymerization	1.4296	0.0475495	43	AIF1;ALOX15;ARHGAP18;ARHGAP6;ARPC1B;ARPC5;BAIAP2L1;BIN1;CAPG;CDC42EP1;CORO1A;CYFIP1;DIAPH3;EPS8;FER;FES;FHOD3;FMN1;GAS7;GMFG;HCK;HCLS1;LMOD1;MAP7D3;MET;MX2;NAV3;NCKAP1L;PAK3;PREX1;PSTPIP1;PTK2B;PYCARD;SCIN;SLIT2;SPTBN2;TMOD2;TMSB10;TRPV4;VTN;WAS;WIPF1;WIPF3
GO:1904019	epithelial cell apoptotic process	1.42737	0.0485289	24	ANGPT1;ARRB2;BCL2L1;BID;BOK;CD40;COL18A1;E2F2;GAS6;GATA3;IL10;ITGA4;JAK2;KRT18;KRT8;PIK3CG;SCG2;SERPINE1;SIX3;STK4;TEK;TGFBR2;THBS1;TIA1
GO:0050803	regulation of synapse structure or activity	1.42749	0.0486742	38	ADGRB2;ADGRB3;ADGRL3;AGRN;ARHGAP22;BDNF;C1QL3;CTTNBP2;CYFIP1;DBN1;DKK1;EEF2K;EPHB2;FCGR2B;FLRT2;FYN;IL10;IL10RA;IL1RAP;LRRN3;MDGA1;MEF2C;NEDD4;NRCAM;NRP2;NTRK3;OXTR;PAK3;RELN;SEMA3F;SIX1;SLITRK4;SPARC;THBS2;TIAM1;TPBG;TUBA1A;ZNF804A
GO:0002244	hematopoietic progenitor cell differentiation	1.42658	0.0488312	32	ACE;ANLN;ARL11;BCL2;BMP4;BVES;EML1;FLT3;FST;FSTL3;GATA3;HERC6;INHBA;LMO2;MYB;NOTCH1;PDGFRA;PLD4;PLEK;PSEN1;PTPN6;PTPRC;PYGO1;RBM47;RUNX1;SIPA1L3;SMPD3;SOX4;SPI1;TAL1;TMEM91;TOP2A
GO:0003013	circulatory system process	1.42484	0.0493898	109	ABAT;ABR;ACE;ACTA2;ACTC1;ACVRL1;ADAMTS16;ADORA3;ADRA1A;ADRA1B;ANGPT1;ANK2;APLN;ATP2A3;BIN1;BVES;C3AR1;CAMK2D;CEACAM1;COL1A2;COMP;CORIN;CTNNA3;CXCL12;CXCR2;CYB5R3;DDAH1;DMD;DOCK4;DSC2;DSP;EDN1;EDN2;EHD3;ELN;EPAS1;ERAP2;F2RL1;F5;FLNA;FYN;GAA;GAS6;GJA5;GPX1;HBB;HBEGF;HRH1;HRH2;HTR1D;HTR2A;HTR7;IRX5;ITPR2;JUP;KCNE3;KCNE4;KCNJ12;KCNJ3;KCNJ5;KCNJ8;KCNK6;KCNMB1;KCNQ1;MDM2;MEF2A;MME;MYOF;NAV2;NDST2;NFE2;…
GO:0043583	ear development	1.42435	0.0493948	42	ABR;ALDH1A3;BCL2;BMP2;BMP4;BMPER;C1QB;CCNA2;CEBPA;CELSR1;COL11A1;CTHRC1;DCHS1;EDN1;EPHB2;FAT4;FZD6;GABRA5;GATA3;GLI2;GSC;JAG1;KCNQ1;LGR5;MCOLN3;NOTCH1;NTRK3;OSR1;PAX2;PROX1;PTK7;ROR1;ROR2;SHROOM2;SIX1;SIX2;SLC4A7;SLC9A3R1;SPARC;STRA6;TGFB2;TGFB3
GO:0033619	membrane protein proteolysis	1.42512	0.0494228	19	ADAM10;ADAM19;ADAM8;BACE2;CTSH;ERAP1;FURIN;HM13;IL10;IL1B;NGFR;P2RX7;PSEN1;PTPN3;SNX9;TIMP1;TIMP2;TNFRSF1B;TRAF6
