# Supplementary material for: Transcriptomic meta-analysis reveals ERRα-mediated oxidative phosphorylation is downregulated in Fuchs’ endothelial corneal dystrophy
Source: PLoS One. 2023 Dec 14;18(12):e0295542. doi: 10.1371/journal.pone.0295542 (PMC10721014; doi:10.1371/journal.pone.0295542)
Supplement: S4 Table — Sheet 1 contains the enriched biological processes; sheet 2 details the leading edge genes of each enriched process. A cell marked with “X” indicates “Yes” for the column. (XLSX) [file pone.0295542.s005.xlsx]

## Sheet: Table.S4.1
Table S4. Gene set enrichment analysis (GSEA) of the shared genes with a consistent direction change of expression levels among individual studies of RE+ or RE-
geneSet	description	normalizedEnrichmentScore	FDR	leadingEdgeNum	leadingEdgeGenes
GO:0006091	generation of precursor metabolites and energy	-2.1495	0	76	AKR1B1;ALDOC;BNIP3;CISD1;COX15;COX20;COX4I1;COX5B;COX6A1;COX6B1;COX6C;COX7A1;COX7A2;COX7A2L;COX7B;COX7C;COX8A;CYC1;CYCS;DDIT4;DLD;DLST;ENO2;ETFB;FH;GCKR;GPI;IDH3B;INSR;LDHA;MDH1;NDUFA1;NDUFA10;NDUFA12;NDUFA2;NDUFA6;NDUFA8;NDUFA9;NDUFAB1;NDUFB2;NDUFB3;NDUFB5;NDUFB6;NDUFB7;NDUFB8;NDUFB9;NDUFS1;NDUFS2;NDUFS3;NDUFS4;NDUFV1;NFATC4;NR1D1;PFKFB4;PGK1;PHKG1;PKM;PPIF;PRKAA2;SDHB;SDHD;SLC25A4;SUCLA2;SUCLG1…
GO:0010257	NADH dehydrogenase complex assembly	-2.06071	0.00023739	23	FOXRED1;NDUFA1;NDUFA10;NDUFA12;NDUFA13;NDUFA2;NDUFA6;NDUFA8;NDUFA9;NDUFAB1;NDUFB11;NDUFB2;NDUFB3;NDUFB5;NDUFB6;NDUFB7;NDUFB8;NDUFB9;NDUFS1;NDUFS2;NDUFS3;NDUFS4;NDUFV1
GO:0009141	nucleoside triphosphate metabolic process	-2.11019	0.00031652	55	ALDOC;COX15;COX4I1;COX5B;COX6A1;COX7A1;COX7A2;COX7A2L;COX7C;CYC1;CYCS;DDIT4;DLD;ENO2;GCKR;GPI;INSR;LDHA;NDUFA1;NDUFA10;NDUFA12;NDUFA2;NDUFA6;NDUFA8;NDUFA9;NDUFAB1;NDUFB2;NDUFB3;NDUFB5;NDUFB6;NDUFB7;NDUFB8;NDUFB9;NDUFS1;NDUFS2;NDUFS3;NDUFS4;NDUFV1;PFKFB4;PGK1;PKM;PPIF;PRKAA2;SDHD;SUCLG1;SURF1;TPI1;UQCR10;UQCRB;UQCRC1;UQCRC2;UQCRFS1;UQCRH;UQCRHL;UQCRQ
GO:0033108	mitochondrial respiratory chain complex assembly	-2.11398	0.000474781	28	COX14;COX20;FOXRED1;NDUFA1;NDUFA10;NDUFA12;NDUFA13;NDUFA2;NDUFA6;NDUFA8;NDUFA9;NDUFAB1;NDUFB11;NDUFB2;NDUFB3;NDUFB5;NDUFB6;NDUFB7;NDUFB8;NDUFB9;NDUFS1;NDUFS2;NDUFS3;NDUFS4;NDUFV1;SURF1;UQCR10;UQCRB
GO:0140053	mitochondrial gene expression	-1.98818	0.00189912	41	AURKAIP1;COA3;DARS2;FASTKD5;GFM1;GFM2;HSD17B10;KIAA0391;LRPPRC;MRPL12;MRPL2;MRPL20;MRPL21;MRPL24;MRPL35;MRPL40;MRPL41;MRPL47;MRPL53;MRPL54;MRPL57;MRPS12;MRPS18A;MRPS18B;MRPS21;MRPS22;MRPS24;MRPS28;MRPS33;MRPS7;MRPS9;NDUFA7;PNPT1;PTCD3;SUPV3L1;TBRG4;TFAM;TRIT1;TRMT10C;TUFM;WARS2
GO:0007015	actin filament organization	1.8817	0.00274185	32	ACTN2;ALOX15;ARHGAP18;ARHGAP6;BCL2;BIN1;CDC42EP1;CYFIP1;DIAPH3;FER;FHOD3;GPR65;JAK2;KANK1;MICAL1;NEB;NF2;PLEKHH2;PPM1F;RHOBTB1;RHOJ;SAMD14;SHROOM3;SPTBN2;SSH2;TACSTD2;TGFB3;TMOD4;TNFAIP1;TPM2;WNT4;ZYX
GO:0036230	granulocyte activation	1.87301	0.00282753	35	ABR;ACPP;ADGRE3;APAF1;ARHGAP9;BST1;CFD;COTL1;CYFIP1;DOK3;DSP;DYNC1H1;GNS;HBB;IL18;ITGAV;LILRA2;LPCAT1;LRMP;MAN2B1;MANBA;MGAM;OLR1;PADI2;PIGR;PPBP;PRAM1;PTPRB;RNASE2;SELL;SIGLEC14;SIGLEC5;SIRPB1;SLC2A5;TIMP2
GO:0009123	nucleoside monophosphate metabolic process	-1.94945	0.00332346	54	ALDOC;COX15;COX4I1;COX5B;COX6A1;COX7A1;COX7A2;COX7A2L;COX7C;CYC1;CYCS;DDIT4;DLD;ENO2;GCKR;GPI;INSR;LDHA;NDUFA1;NDUFA10;NDUFA12;NDUFA2;NDUFA6;NDUFA8;NDUFA9;NDUFAB1;NDUFB2;NDUFB3;NDUFB5;NDUFB6;NDUFB7;NDUFB8;NDUFB9;NDUFS1;NDUFS2;NDUFS3;NDUFS4;NDUFV1;PFKFB4;PGK1;PKM;PPIF;PRKAA2;SDHD;SURF1;TPI1;UQCR10;UQCRB;UQCRC1;UQCRC2;UQCRFS1;UQCRH;UQCRHL;UQCRQ
GO:0031589	cell-substrate adhesion	1.84877	0.00342731	34	ACTN2;ADAMTS12;ADAMTS9;ALOX15;ANGPT2;ARHGAP6;BCL2;BST1;CDK6;CDKN2A;COL26A1;ECM2;FER;FN1;FZD7;GCNT2;ITGAV;ITGB8;JAK2;KANK1;LAMC1;MMP14;NF2;NID1;PPARD;PPM1F;PRKX;TACSTD2;TEK;VCAM1;VIT;VTN;WNT4;ZYX
GO:0051056	regulation of small GTPase mediated signal transduction	1.893	0.00359867	36	A2M;ABR;ARFGAP1;ARFGEF3;ARHGAP18;ARHGAP22;ARHGAP31;ARHGAP32;ARHGAP6;ARHGAP9;ARHGEF1;ARHGEF11;ARHGEF40;FAM13B;FARP1;GMIP;GPR55;GPR65;IGF1;IQSEC2;JAK2;KANK1;MYO9B;NGF;NOTCH2;RAP1GAP2;RASGRP4;RHOBTB1;RHOJ;SIPA1L3;SRGAP1;SRGAP2;TGFB2;TIMP2;TNFAIP1;TRIO
GO:0043062	extracellular structure organization	1.91978	0.00411277	46	A2M;ADAM12;ADAMTS5;ADAMTS9;APOC1;CD36;CDH1;COL18A1;COL19A1;COL1A2;COL22A1;COL4A1;COL4A2;COL9A2;COL9A3;COLGALT1;ECM2;FBN1;FLRT2;FN1;HAS1;ICAM2;ITGAD;ITGAV;ITGB8;KLK5;LAMA1;LAMC1;LAMC2;MFAP2;MMP14;MMP19;NID1;PLTP;PRKACB;PXDN;SERPINH1;SPARC;SULF1;SULF2;TGFB2;TIMP2;VCAM1;VIT;VTN;ZDHHC8
GO:0032970	regulation of actin filament-based process	1.85433	0.00411277	30	ACTN2;ALOX15;ANK2;ARHGAP18;ARHGAP6;BIN1;BST1;CDC42EP1;CYFIP1;DSP;EDN1;FER;FES;FHOD3;GPR65;KANK1;KCNJ2;NEB;NF2;NTRK3;PLEKHH2;PPM1F;RHOBTB1;SPTBN2;SSH2;TACSTD2;TEK;TGFB3;TMOD4;WNT4
GO:0002446	neutrophil mediated immunity	1.82662	0.00514096	33	ABR;ACPP;ADGRE3;APAF1;ARHGAP9;BST1;CFD;COTL1;CYFIP1;DOK3;DSP;DYNC1H1;GNS;HBB;ITGAV;LPCAT1;LRMP;MAN2B1;MANBA;MGAM;OLR1;PADI2;PIGR;PPBP;PRAM1;PTPRB;RNASE2;SELL;SIGLEC14;SIGLEC5;SIRPB1;SLC2A5;TIMP2
GO:0019932	second-messenger-mediated signaling	1.81308	0.00706882	23	ADCY2;ADGRB3;ADGRE3;ADGRG6;ANK2;BST1;CALCR;CX3CR1;EDN1;GNAL;GNG2;GPR161;GPR65;GRM5;IGF1;LGR4;LGR5;NFATC2;PDE10A;SAMD14;TREM2;TSHR;VCAM1
GO:0007187	G protein-coupled receptor signaling pathway, coupled to cyclic nucleotide second messenger	1.81081	0.0070831	23	ADCY2;ADGRB3;ADGRE3;ADGRG6;ADGRL3;AGTR2;CALCR;CNR1;EDN1;GNA12;GNAL;GNG2;GPR161;GPR65;HRH2;HTR7;LGR4;LGR5;MARCO;NPR3;PF4;PRKACB;TSHR
GO:0048863	stem cell differentiation	1.78515	0.0113101	15	A2M;EDN1;FN1;LMO2;MYOCD;PAX2;PRICKLE1;SEMA3F;SEMA6B;SOX11;TACSTD2;TAL1;TGFB2;WNT3;ZEB2
GO:0060348	bone development	1.73591	0.030098	21	ACP5;BMP6;COCH;FAT4;FBN1;IGF1;MATN2;MMP14;NOTCH2;PHOSPHO1;RYR1;SERPINH1;SKI;SPARC;SULF1;SULF2;TAL1;TEK;TGFB3;VIT;XYLT1
GO:0035265	organ growth	1.72493	0.0342731	8	BCL2;COCH;EDN1;HAMP;IGF1;MATN2;TGFB2;VIT
GO:0072350	tricarboxylic acid metabolic process	-1.80535	0.045172	13	ASS1;DLST;FH;IDH3B;MDH1;MDH1B;OGDHL;PDHB;SDHB;SDHC;SDHD;SUCLA2;SUCLG1

## Sheet: Table.S4.2
Table S4. Gene set enrichment analysis (GSEA) of the shared genes with a consistent direction change of expression levels among individual studies of RE+ or RE-
Details of the leading edge genes
GeneName	DE.direction.RE+	FDR.RE+	DE.direction.RE-	FDR.RE-	generation.of.precursor.metabolites.and.energy	NADH.dehydrogenase.complex.assembly	nucleoside.triphosphate.metabolic.process	mitochondrial.respiratory.chain.complex.assembly	mitochondrial.gene.expression	actin.filament.organization	granulocyte.activation	nucleoside.monophosphate.metabolic.process	cell.substrate.adhesion	regulation.of.small.GTPase.mediated.signal.transduction	extracellular.structure.organization	regulation.of.actin.filament.based.process	neutrophil.mediated.immunity	second.messenger.mediated.signaling	G.protein.coupled.receptor.signaling.pathway..coupled.to.cyclic.nucleotide.second.messenger	stem.cell.differentiation	bone.development	organ.growth	tricarboxylic.acid.metabolic.process
AKR1B1	down	5.64415e-25	down	1.59556e-05	X
ALDOC	down	4.41304e-14	down	5.0062e-11	X		X					X
BNIP3	down	4.00946e-09	down	7.00533e-09	X
CISD1	down	1.47837e-05	down	0.00151974	X
COX15	down	8.24785e-05	down	0.000406435	X		X					X
COX20	down	3.26726e-05	down	3.55221e-06	X			X
COX4I1	down	9.80799e-13	down	5.1033e-07	X		X					X
COX5B	down	1.91709e-11	down	1.36376e-08	X		X					X
COX6A1	down	1.89199e-12	down	2.0382e-09	X		X					X
COX6B1	down	1.18014e-10	down	2.28591e-06	X
COX6C	down	1.57851e-07	down	9.97562e-05	X
COX7A1	down	4.3168e-09	down	9.6125e-06	X		X					X
COX7A2	down	2.09295e-09	down	1.44004e-07	X		X					X
COX7A2L	down	1.75341e-05	down	0.00222532	X		X					X
COX7B	down	3.22659e-10	down	0.000351171	X
COX7C	down	7.17973e-06	down	8.89091e-06	X		X					X
COX8A	down	5.8456e-05	down	0.00301876	X
CYC1	down	3.64569e-08	down	1.72671e-05	X		X					X
CYCS	down	3.02835e-14	down	7.06098e-07	X		X					X
DDIT4	down	2.84835e-23	down	3.6137e-13	X		X					X
DLD	down	0.000131804	down	0.00130608	X		X					X
DLST	down	1.63897e-08	down	0.00429732	X																		X
ENO2	down	0.0053618	down	1.43355e-05	X		X					X
ETFB	down	1.0641e-11	down	9.5262e-09	X
FH	down	6.10096e-06	down	3.02783e-05	X																		X
GCKR	down	3.92714e-06	down	0.0008856	X		X					X
GPI	down	1.39464e-06	down	1.44917e-05	X		X					X
IDH3B	down	1.08926e-07	down	4.79901e-05	X																		X
INSR	down	2.60892e-09	down	3.23501e-08	X		X					X
LDHA	down	0.000118589	down	0.000463378	X		X					X
MDH1	down	4.98063e-08	down	1.59741e-05	X																		X
NDUFA1	down	1.9154e-06	down	0.00427038	X	X	X	X				X
NDUFA10	down	2.02678e-11	down	2.34979e-06	X	X	X	X				X
NDUFA12	down	7.87624e-05	down	0.000927812	X	X	X	X				X
NDUFA2	down	2.50413e-06	down	0.000499676	X	X	X	X				X
NDUFA6	down	3.06981e-09	down	0.000847399	X	X	X	X				X
NDUFA8	down	2.91223e-05	down	0.0038315	X	X	X	X				X
NDUFA9	down	5.81868e-09	down	9.85672e-05	X	X	X	X				X
NDUFAB1	down	1.69716e-06	down	0.00151555	X	X	X	X				X
NDUFB2	down	0.00532097	down	1.71997e-05	X	X	X	X				X
NDUFB3	down	8.89161e-07	down	0.0017824	X	X	X	X				X
NDUFB5	down	9.72413e-05	down	0.000655875	X	X	X	X				X
NDUFB6	down	5.19307e-05	down	0.00185639	X	X	X	X				X
NDUFB7	down	3.03372e-06	down	1.81158e-07	X	X	X	X				X
NDUFB8	down	2.79768e-10	down	0.000145733	X	X	X	X				X
NDUFB9	down	5.41462e-12	down	7.12433e-07	X	X	X	X				X
NDUFS1	down	1.00389e-06	down	0.000137058	X	X	X	X				X
NDUFS2	down	4.20202e-08	down	0.000766069	X	X	X	X				X
NDUFS3	down	8.02487e-07	down	0.000237141	X	X	X	X				X
NDUFS4	down	2.14735e-05	down	0.00671354	X	X	X	X				X
NDUFV1	down	4.26829e-09	down	5.02379e-06	X	X	X	X				X
NFATC4	down	1.10064e-06	down	4.18503e-06	X
NR1D1	down	7.9188e-32	down	8.95321e-22	X
PFKFB4	down	3.7592e-13	down	3.51875e-08	X		X					X
PGK1	down	9.96443e-05	down	0.00228243	X		X					X
PHKG1	down	4.27037e-14	down	4.12075e-08	X
PKM	down	6.45536e-06	down	0.0139317	X		X					X
PPIF	down	1.50983e-10	down	0.0146512	X		X					X
PRKAA2	down	0.000742624	down	3.02029e-06	X		X					X
SDHB	down	1.78589e-11	down	2.2526e-05	X																		X
SDHD	down	9.21898e-08	down	0.00151767	X		X					X											X
SLC25A4	down	2.59334e-06	down	0.000184728	X
SUCLA2	down	1.52664e-05	down	0.00298271	X																		X
SUCLG1	down	6.03186e-06	down	0.00512442	X		X																X
SURF1	down	0.000432178	down	1.23003e-05	X		X	X				X
TBRG4	down	2.8611e-07	down	1.38346e-08	X				X
TPI1	down	6.71124e-07	down	4.22522e-05	X		X					X
UQCR10	down	9.91087e-10	down	1.06321e-05	X		X	X				X
UQCR11	down	2.77124e-07	down	7.24111e-05	X
UQCRB	down	2.51589e-09	down	0.000169842	X		X	X				X
UQCRC1	down	1.34103e-09	down	2.86836e-09	X		X					X
UQCRC2	down	1.33447e-08	down	4.25361e-06	X		X					X
UQCRFS1	down	2.46086e-11	down	5.08674e-07	X		X					X
UQCRH	down	2.18578e-15	down	3.28988e-08	X		X					X
UQCRHL	down	3.0831e-09	down	0.000373097	X		X					X
UQCRQ	down	1.90474e-06	down	4.87187e-05	X		X					X
FOXRED1	down	0.000736494	down	0.000122421		X		X
NDUFA13	down	4.17633e-08	down	6.0288e-07		X		X
NDUFB11	down	0.000213992	down	0.00025734		X		X
COX14	down	0.0014273	down	0.000241128				X
AURKAIP1	down	6.45692e-07	down	4.60421e-06					X
COA3	down	0.0974789	down	0.170293					X
DARS2	down	0.0017882	down	0.0818076					X
FASTKD5	down	0.0154595	down	0.0386701					X
GFM1	down	3.60043e-05	down	0.000118964					X
GFM2	down	1.6237e-05	down	0.277197					X
HSD17B10	down	0.120917	down	0.00440673					X
KIAA0391	down	0.205355	down	0.069568					X
LRPPRC	down	0.000476548	down	0.000229178					X
MRPL12	down	2.68811e-06	down	5.54214e-06					X
MRPL2	down	8.11793e-06	down	0.0177994					X
MRPL20	down	0.0199584	down	0.00445525					X
MRPL21	down	0.00500859	down	0.000644527					X
MRPL24	down	0.00855519	down	0.0549156					X
MRPL35	down	0.00062369	down	0.0225529					X
MRPL40	down	0.169783	down	0.0577117					X
MRPL41	down	3.01452e-06	down	6.43764e-08					X
MRPL47	down	1.34686e-06	down	0.0179388					X
MRPL53	down	0.15446	down	0.0483293					X
MRPL54	down	0.0127862	down	0.0365699					X
MRPL57	down	0.0199421	down	0.0185868					X
MRPS12	down	0.00252582	down	0.00573507					X
MRPS18A	down	0.00761578	down	0.0234206					X
MRPS18B	down	1.68744e-13	down	5.13902e-06					X
MRPS21	down	0.00012682	down	0.000510243					X
MRPS22	down	0.0714713	down	0.093428					X
MRPS24	down	0.000154786	down	0.0126625					X
MRPS28	down	0.0391455	down	0.0675073					X
MRPS33	down	0.0281216	down	0.024738					X
MRPS7	down	0.00154458	down	0.000508339					X
MRPS9	down	0.000886083	down	0.239609					X
NDUFA7	down	0.0747837	down	0.190991					X
PNPT1	down	0.0649092	down	0.261288					X
PTCD3	down	0.000128908	down	0.047698					X
SUPV3L1	down	0.00076493	down	0.0562312					X
TFAM	down	0.0569813	down	0.075723					X
TRIT1	down	0.00115867	down	1.52923e-06					X
TRMT10C	down	0.000174902	down	0.0389943					X
TUFM	down	2.65468e-05	down	0.000610216					X
WARS2	down	0.0303919	down	0.074756					X
ACTN2	up	7.9457e-10	up	9.35879e-05						X			X			X
ALOX15	up	1.52795e-12	up	3.41507e-10						X			X			X
ARHGAP18	up	1.77268e-22	up	2.19512e-15						X				X		X
ARHGAP6	up	3.935e-08	up	9.93354e-09						X			X	X		X
BCL2	up	1.47565e-10	up	1.19535e-06						X			X									X
BIN1	up	2.8902e-08	up	4.15961e-09						X						X
CDC42EP1	up	1.84568e-10	up	7.9458e-10						X						X
CYFIP1	up	7.16041e-07	up	2.78675e-08						X	X					X	X
DIAPH3	up	0.13664	up	2.01695e-08						X
FER	up	9.0882e-18	up	1.97519e-05						X			X			X
FHOD3	up	1.36732e-11	up	3.16375e-18						X						X
GPR65	up	3.48755e-12	up	8.91473e-07						X				X		X		X	X
JAK2	up	2.1076e-06	up	0.00133704						X			X	X
KANK1	up	4.94886e-07	up	0.00282244						X			X	X		X
MICAL1	up	2.20957e-09	up	6.67395e-12						X
NEB	up	2.20069e-29	up	2.04998e-15						X						X
NF2	up	7.4953e-22	up	4.85098e-18						X			X			X
PLEKHH2	up	1.73718e-16	up	0.00232437						X						X
PPM1F	up	9.75378e-06	up	2.55395e-05						X			X			X
RHOBTB1	up	1.17205e-11	up	0.00134111						X				X		X
RHOJ	up	8.4739e-05	up	1.35703e-12						X				X
SAMD14	up	2.96146e-10	up	2.16501e-06						X								X
SHROOM3	up	1.91916e-15	up	0.000123046						X
SPTBN2	up	0.000250392	up	4.61081e-14						X						X
SSH2	up	1.60633e-18	up	2.23875e-14						X						X
TACSTD2	up	6.22358e-17	up	5.48613e-13						X			X			X				X
TGFB3	up	9.48083e-05	up	2.97331e-05						X						X					X
TMOD4	up	1.92026e-08	up	0.000593438						X						X
TNFAIP1	up	2.47312e-17	up	2.61254e-11						X				X
TPM2	up	0.000925281	up	2.06067e-12						X
WNT4	up	2.79849e-11	up	2.35058e-05						X			X			X
ZYX	up	0.000202187	up	4.59564e-10						X			X
ABR	up	9.34894e-10	up	9.49087e-08							X			X			X
ACPP	up	2.0142e-11	up	2.59582e-14							X						X
ADGRE3	up	9.76231e-07	up	4.41817e-09							X						X	X	X
APAF1	up	9.0003e-06	up	3.0899e-06							X						X
ARHGAP9	up	4.21021e-08	up	8.92158e-11							X			X			X
BST1	up	1.92478e-31	up	1.35177e-24							X		X			X	X	X
CFD	up	2.51445e-05	up	9.35547e-09							X						X
COTL1	up	0.000322508	up	9.32084e-09							X						X
DOK3	up	7.95413e-05	up	6.78565e-11							X						X
DSP	up	4.71507e-05	up	1.29623e-08							X					X	X
DYNC1H1	up	5.12687e-11	up	0.0552024							X						X
GNS	up	4.37711e-10	up	0.000982482							X						X
HBB	up	2.34143e-08	up	1.2272e-10							X						X
IL18	up	5.85255e-06	up	1.31496e-11							X
ITGAV	up	8.89161e-07	up	4.47084e-07							X		X		X		X
LILRA2	up	3.43505e-19	up	7.09271e-22							X
LPCAT1	up	2.8529e-05	up	1.29011e-06							X						X
LRMP	up	4.27076e-14	up	5.83797e-17							X						X
MAN2B1	up	5.53728e-09	up	4.90691e-13							X						X
MANBA	up	3.63537e-07	up	1.86837e-05							X						X
MGAM	up	9.22921e-11	up	1.07849e-19							X						X
OLR1	up	1.09757e-18	up	3.68994e-22							X						X
PADI2	up	1.81615e-08	up	1.31046e-06							X						X
PIGR	up	4.27176e-09	up	4.73651e-07							X						X
PPBP	up	4.51394e-07	up	3.27083e-09							X						X
PRAM1	up	3.40185e-13	up	1.84006e-09							X						X
PTPRB	up	4.84714e-27	up	0.000577679							X						X
RNASE2	up	2.0134e-08	up	1.90817e-11							X						X
SELL	up	1.46631e-09	up	8.63756e-16							X						X
SIGLEC14	up	1.35487e-17	up	0.00310687							X						X
SIGLEC5	up	4.92979e-10	up	1.48695e-10							X						X
SIRPB1	up	0.00108505	up	1.96352e-10							X						X
SLC2A5	up	1.61362e-20	up	3.30528e-27							X						X
TIMP2	up	1.40752e-10	up	2.20762e-05							X			X	X		X
ADAMTS12	up	8.99835e-22	up	2.21876e-28									X
ADAMTS9	up	3.83904e-06	up	0.0323076									X		X
ANGPT2	up	5.35344e-07	up	0.000388901									X
CDK6	up	6.55881e-10	up	6.18013e-11									X
CDKN2A	up	4.40048e-25	up	1.41447e-30									X
COL26A1	up	4.55136e-16	up	0.00471436									X
ECM2	up	2.7686e-08	up	0.428692									X		X
FN1	up	3.01941e-30	up	7.1734e-32									X		X					X
FZD7	up	2.87073e-07	up	1.0334e-10									X
GCNT2	up	5.34044e-07	up	1.45778e-10									X
ITGB8	up	6.16286e-17	up	1.59364e-10									X		X
LAMC1	up	1.49044e-10	up	3.34765e-06									X		X
MMP14	up	0.0180852	up	4.39449e-06									X		X						X
NID1	up	1.96138e-07	up	0.00251918									X		X
PPARD	up	0.000119502	up	8.52497e-05									X
PRKX	up	2.11026e-13	up	2.60399e-13									X
TEK	up	1.18559e-08	up	6.80913e-15									X			X					X
VCAM1	up	1.77534e-23	up	4.69944e-24									X		X			X
VIT	up	1.45375e-17	up	4.66114e-13									X		X						X	X
VTN	up	0.000169792	up	5.18652e-07									X		X
A2M	up	1.54095e-13	up	1.48744e-19										X	X					X
ARFGAP1	up	0.00403985	up	2.9926e-06										X
ARFGEF3	up	5.42141e-06	up	0.132922										X
ARHGAP22	up	2.21089e-11	up	8.19693e-16										X
ARHGAP31	up	3.55203e-05	up	0.00451219										X
ARHGAP32	up	2.13108e-07	up	0.270937										X
ARHGEF1	up	0.00312747	up	0.000328978										X
ARHGEF11	up	1.19115e-07	up	0.000179736										X
ARHGEF40	up	1.19054e-05	up	0.000498044										X
FAM13B	up	2.87588e-05	up	0.00120912										X
FARP1	up	3.56604e-12	up	0.0281726										X
GMIP	up	0.00176513	up	1.61902e-06										X
GPR55	up	6.29055e-07	up	4.7464e-05										X
IGF1	up	1.05575e-38	up	1.91975e-19										X				X			X	X
IQSEC2	up	0.00860387	up	0.000196424										X
MYO9B	up	4.47535e-05	up	1.20098e-06										X
NGF	up	2.02636e-05	up	2.35912e-10										X
NOTCH2	up	4.81634e-13	up	3.91469e-07										X							X
RAP1GAP2	up	0.000474793	up	6.52629e-08										X
RASGRP4	up	9.2333e-13	up	8.5059e-17										X
SIPA1L3	up	1.44145e-06	up	0.00644193										X
SRGAP1	up	9.95532e-25	up	1.02795e-19										X
SRGAP2	up	2.66858e-05	up	0.0684764										X
TGFB2	up	1.68709e-14	up	3.6108e-10										X	X					X		X
TRIO	up	4.86005e-07	up	1.00684e-08										X
ADAM12	up	8.02454e-08	up	9.87705e-06											X
ADAMTS5	up	4.97028e-09	up	2.54964e-07											X
APOC1	up	3.31472e-08	up	4.52557e-08											X
CD36	up	0.0120381	up	6.85429e-05											X
CDH1	up	0.0113331	up	1.80418e-08											X
COL18A1	up	1.07686e-14	up	1.21756e-10											X
COL19A1	up	0.0651546	up	1.23506e-05											X
COL1A2	up	6.37222e-06	up	4.19312e-07											X
COL22A1	up	0.0654829	up	2.93925e-07											X
COL4A1	up	2.91646e-07	up	3.62465e-14											X
COL4A2	up	3.21296e-09	up	3.42735e-16											X
COL9A2	up	5.02086e-10	up	9.4231e-13											X
COL9A3	up	3.20826e-08	up	2.40142e-05											X
COLGALT1	up	0.00804089	up	4.1229e-07											X
FBN1	up	3.04136e-15	up	5.48985e-23											X						X
FLRT2	up	5.34857e-08	up	1.47466e-08											X
HAS1	up	9.5366e-06	up	7.66526e-07											X
ICAM2	up	7.18409e-05	up	0.000861783											X
ITGAD	up	0.000490844	up	0.000388637											X
KLK5	up	1.34646e-06	up	0.000259224											X
LAMA1	up	1.99099e-24	up	6.73127e-26											X
LAMC2	up	2.66719e-07	up	1.99369e-18											X
MFAP2	up	0.000337535	up	5.59889e-06											X
MMP19	up	9.46742e-22	up	1.79268e-21											X
PLTP	up	2.4225e-08	up	8.07542e-14											X
PRKACB	up	0.00220544	up	1.93279e-05											X				X
PXDN	up	6.09953e-38	up	5.56915e-43											X
SERPINH1	up	7.51023e-06	up	2.43459e-06											X						X
SPARC	up	9.9199e-05	up	2.4269e-09											X						X
SULF1	up	1.73332e-09	up	0.00167885											X						X
SULF2	up	3.51709e-05	up	0.0341272											X						X
ZDHHC8	up	0.00568131	up	1.02595e-05											X
ANK2	up	4.18597e-20	up	6.40975e-06												X		X
EDN1	up	2.68271e-26	up	2.04524e-25												X		X	X	X		X
FES	up	0.000439724	up	2.22614e-05												X
KCNJ2	up	7.09262e-08	up	0.0104874												X
NTRK3	up	1.84658e-24	up	4.3109e-10												X
ADCY2	up	5.67106e-14	up	0.00577195														X	X
ADGRB3	up	9.52693e-10	up	4.46748e-09														X	X
ADGRG6	up	2.42084e-07	up	1.80751e-11														X	X
CALCR	up	1.40379e-10	up	1.19306e-16														X	X
CX3CR1	up	1.44627e-29	up	5.88207e-28														X
GNAL	up	3.15106e-20	up	4.57521e-06														X	X
GNG2	up	1.21515e-26	up	2.52897e-27														X	X
GPR161	up	4.90378e-17	up	7.88687e-10														X	X
GRM5	up	1.3525e-19	up	6.78744e-17														X
LGR4	up	1.43095e-09	up	1.1461e-05														X	X
LGR5	up	1.90482e-05	up	4.28051e-10														X	X
NFATC2	up	2.65928e-21	up	1.0689e-22														X
PDE10A	up	8.45753e-29	up	1.63861e-24														X
TREM2	up	7.26699e-27	up	1.28979e-33														X
TSHR	up	4.71819e-33	up	1.39229e-24														X	X
ADGRL3	up	7.05242e-07	up	3.88402e-05															X
AGTR2	up	4.12285e-08	up	0.122362															X
CNR1	up	3.62387e-08	up	0.590237															X
GNA12	up	3.19453e-05	up	3.05902e-07															X
HRH2	up	2.0005e-07	up	1.32101e-08															X
HTR7	up	4.44357e-10	up	4.90236e-09															X
MARCO	up	1.67557e-05	up	2.26678e-17															X
NPR3	up	8.87863e-10	up	0.0481474															X
PF4	up	0.00102543	up	2.18789e-06															X
LMO2	up	4.73047e-06	up	1.00723e-10																X
MYOCD	up	1.40871e-16	up	9.04733e-11																X
PAX2	up	4.29388e-10	up	8.99543e-11																X
PRICKLE1	up	1.42818e-15	up	0.235573																X
SEMA3F	up	1.16366e-13	up	2.67282e-06																X
SEMA6B	up	1.7496e-05	up	1.29486e-07																X
SOX11	up	1.12273e-07	up	2.02694e-05																X
TAL1	up	1.90677e-12	up	3.47846e-20																X	X
WNT3	up	1.16491e-12	up	1.19224e-10																X
ZEB2	up	9.51451e-33	up	6.50737e-34																X
ACP5	up	0.000178818	up	0.00923095																	X
BMP6	up	7.91496e-15	up	8.35673e-21																	X
COCH	up	3.76514e-25	up	2.8809e-10																	X	X
FAT4	up	2.49968e-05	up	8.1777e-05																	X
MATN2	up	1.38208e-40	up	7.86612e-20																	X	X
PHOSPHO1	up	0.00834724	up	2.19386e-05																	X
RYR1	up	1.46477e-07	up	1.80777e-09																	X
SKI	up	6.88981e-05	up	0.00033458																	X
XYLT1	up	3.51531e-06	up	0.00186176																	X
HAMP	up	2.09935e-13	up	4.941e-14																		X
ASS1	down	0.0151444	down	0.0224293																			X
MDH1B	down	0.000151559	down	0.261074																			X
OGDHL	down	7.43582e-05	down	0.0208402																			X
PDHB	down	0.00421135	down	0.0579728																			X
SDHC	down	0.0062186	down	0.0263132																			X
