# Supplementary material for: Transcriptomic meta-analysis reveals ERRα-mediated oxidative phosphorylation is downregulated in Fuchs’ endothelial corneal dystrophy
Source: PLoS One. 2023 Dec 14;18(12):e0295542. doi: 10.1371/journal.pone.0295542 (PMC10721014; doi:10.1371/journal.pone.0295542)
Supplement: S5 Table — This table lists the differential expression results and co-expression network modules of the genes. Genes with a consistent direction change of expression levels among individual studies of RE+ or RE- were marked in the columns with “sign”; an empty cell denotes inconsistent change directions. Column “moduleHub” indicates whether a gene is a hub gene of a module. Each module has a designated column. A cell marked with “X” indicates “Yes” for the column. (XLSX) [file pone.0295542.s006.xlsx]

## Sheet: Table.S5
Table S5. Gene co-expression networks of RE+ and RE- transcriptomes
geneName	RE+_sign	RE+_FDR	RE+_moduleHub	RE-_sign	RE-_FDR	RE-_moduleHub	blue.RE+	brown.RE+	cyan.RE+	green.RE+	pink.RE+	purple.RE+	red.RE+	yellow.RE+	blue.RE-	brown.RE-	lightcyan.RE-	magenta.RE-	pink.RE-	purple.RE-	red.RE-	tan.RE-	yellow.RE-
SPARC	up	9.9199e-05	X	up	2.4269e-09		X								X
SEC61A1		0.703355	X	up	0.190302		X								X
PTTG1IP		0.00291664	X	up	1.60628e-06		X								X
MSN		0.000362576	X	up	2.79252e-06	X	X								X
PAMR1	up	2.82384e-16	X	up	7.95122e-07		X											X
TNFAIP1	up	2.47312e-17	X	up	2.61254e-11		X
EFEMP2		3.57991e-05	X	up	1.31186e-07		X
THBD	up	3.52583e-10	X	up	0.000625534		X													X
BLOC1S5-TXNDC5		0.00132031	X	up	2.16094e-09		X
ITGA3		0.000216606	X	up	3.87805e-05	X	X											X
TMSB10		6.649e-10	X	up	6.04359e-16	X	X								X
P4HB		0.620987	X	up	0.00217629	X	X								X
TMED9		0.396058	X	up	0.174058		X
EFEMP1		1.47317e-09	X	up	2.00228e-06		X													X
MAGED2	up	0.0008171	X	up	0.0859107		X								X
TAGLN2	up	4.20515e-12	X	up	6.89048e-11		X								X
PRDX6		0.0697115	X	up	0.818769		X
TPM4		1.02487e-08	X	up	7.22691e-15		X
AFAP1		3.68322e-11	X	up	2.34149e-08		X
PDPN		3.10844e-05	X	up	0.000765138		X											X
MYL12A		0.00811977	X	up	7.17938e-06	X	X								X
FHL2		4.96364e-15	X	up	2.06103e-11		X								X
RECK		1.49663e-14	X	up	6.30148e-13		X
PTRF		0.528406	X	up	0.00150075	X	X								X
GPX1		4.62653e-06	X	up	3.57097e-11		X
PEA15	up	0.136214	X	up	0.00834053	X	X								X
GPC4		3.46552e-06	X	up	0.0639043		X											X
PPIB		0.258566	X	up	0.00929965	X	X								X
PIGT		0.00315323	X	up	0.230552		X
DDOST		0.127439	X	up	0.268818		X								X
DPYSL2			X				X													X
TSPAN3		0.0871648	X	up	0.441677		X
CALR			X				X								X
AMOTL1	up	1.5737e-19	X	up	6.7399e-14		X
DDAH1		2.06532e-25	X	up	2.09729e-18		X
SSR2	up	0.835999	X	up	0.571767		X
CDH11		8.53481e-12	X	up	1.67215e-11		X
CHPF		7.55102e-05	X	up	0.000294964		X								X
FLNA		0.0145439	X	up	5.79685e-07	X	X								X
OAZ1		0.654676	X	up	0.00276049	X	X								X
GNS	up	4.37711e-10	X	up	0.000982482		X								X
MT2A	down	1.16146e-07	X	up	0.549008		X								X
SPINT1		9.27679e-07	X	up	0.0324146		X
PLOD2		2.95606e-08	X	up	0.000107669		X											X
WNT4	up	2.79849e-11	X	up	2.35058e-05		X
FSTL1	up	0.0089035	X	up	0.00947116		X								X
ANTXR1		3.01452e-06	X	up	2.56662e-05		X															X
NT5E		2.25435e-19	X	up	3.4869e-16		X
CTSB		0.00143974	X	up	4.91836e-09		X								X
CCDC80		3.80838e-17	X	up	5.34871e-18		X
IGFBP7		4.48558e-13	X	up	7.87308e-19		X								X
LIMA1		1.32021e-20	X	up	6.98445e-14		X
B4GALT1		2.19786e-07	X	up	0.00301417		X
ACTB		0.435745	X	up	0.00190573	X	X								X
GRN		3.03528e-06	X	up	1.14005e-06		X
CTNNAL1		0.00305952	X	up	0.0253236		X													X
OGFRL1		1.3679e-06	X	up	2.1715e-07		X								X
MET		9.22565e-06	X	up	2.27155e-06		X											X
S100A11		1.52862e-11	X	up	3.78016e-17		X
MIR198	up	0.0496891	X	up	0.0151128		X								X
HSPG2		0.000119039		up	2.43687e-09		X								X
STAT3		0.385487		up	0.093293		X											X
CTGF		4.30703e-12		up	1.37326e-11		X											X
NCSTN	up	0.000367384		up	0.400246		X
SVEP1		1.36813e-13		up	0.000878884		X											X
COL5A2		6.90036e-05		up	0.000132768	X	X								X
ERGIC3	up	0.0124399		up	0.124383		X								X
TRAM1		0.00404458		up	0.00401705		X								X
XBP1							X
SHC1	up	0.00757846			0.00169679		X								X
TM4SF1	down	0.00113821		down	0.755557		X																X
CCND2	up	1.77215e-11		up	4.6551e-17		X
NRP1		4.4332e-11		up	3.74156e-11		X
GNB1	up	0.0522296		up	0.00106594	X	X								X
B2M		0.00114132		up	3.32262e-09	X	X								X
PLXNB2		0.00268658		up	0.000466779		X								X
LTBP2		5.87552e-05		up	4.44149e-08	X	X											X
EIF4A1	down	0.0886727			0.251906		X								X
LAMP1	up	0.104298		up	0.0134624	X	X								X
IGFBP2	up	3.09831e-08		up	0.000307057		X											X
RPN1		0.630312		up	0.827563		X								X
CCND1		7.84259e-12		up	1.29564e-19		X
LGALS1		0.00248582		up	5.48777e-05	X	X								X
MDK	up	5.2726e-11		up	7.04722e-14		X											X
TPM1		3.50179e-09		up	4.12877e-12		X								X
TIMP1		7.86962e-10		up	3.18905e-14		X								X
LRP1		0.00720369		up	0.0561522		X								X
ANXA2		3.02811e-05		up	1.09945e-08	X	X								X
DHCR24	up	0.0522275		up	0.12051		X													X
RPL7A	down	0.169492			0.875123	X	X									X
BGN		4.23424e-16		up	7.1576e-16		X											X
NF2	up	7.4953e-22		up	4.85098e-18		X
PLD3	up	0.00432329		up	0.00106325	X	X								X
FBN1	up	3.04136e-15		up	5.48985e-23		X
P4HA2		0.468894		up	0.189106		X
GALNT1		1.27574e-10		up	1.99047e-17		X
PDLIM5		2.3925e-07		up	0.00029313		X											X
CYR61		2.21499e-13		up	5.10025e-15	X	X											X
GABARAPL1		0.0542548		up	0.272575		X											X
NPC2		3.84326e-06		up	0.00194738	X	X								X
CAPN6		2.1522e-06		up	0.000124243		X											X
RPS2	down	0.853928		up	0.699588		X								X
AGRN		1.72636e-08		up	3.19086e-09	X	X											X
THBS1		0.00916513		up	0.000636044	X	X								X
NDST1	up	1.27926e-14		up	4.52037e-12		X
FHL1		8.40444e-10		up	4.6101e-12		X
SERPINE2	up	1.375e-21		up	0.000103818	X	X								X
RHOC	up	0.0350129		up	0.294982		X
IFITM3							X												X
FAT1		9.82884e-05		up	0.0393158	X	X											X
CDKN1A							X								X
COL8A1		0.592072		up	0.875296		X												X
NBL1		0.0793689		up	0.0869429	X	X											X
MINOS1-NBL1		0.0971114		up	0.113936	X	X											X
PDIA3							X								X
KISS1		4.85194e-05		up	4.69234e-07		X													X
TUBA1B		0.81848		up	0.33519	X	X								X
CFL1	down	1		up	0.60351	X	X								X
PSMB4	down	0.705944		up	0.798138	X	X								X
SRPX2		4.81995e-09		up	0.000319		X													X
RAB11FIP1							X															X
TMBIM6	down	0.883716		down	0.938474	X	X								X
CD74		4.73454e-21		up	7.86079e-23	X	X								X
CHST6							X																X
SLC2A3							X								X
CTSD	down	0.867726			0.922091		X								X
HDLBP		0.757203		up	0.741882		X								X
CYBA		0.259678		up	0.428692		X
CRYAB						X	X											X
PFN1	down	1		up	0.180579	X	X								X
RPL18	down	0.135481		down	0.301726		X									X
UBB	down	0.790933			0.840737	X	X								X
CTSZ	up	0.172679		up	0.0682361		X														X
TNFRSF12A		3.72766e-08		up	3.42873e-12		X
TGFBR2		1.56437e-12		up	2.1311e-09		X
AP2M1	down	0.645484		up	0.666653		X								X
BSG		0.706431		up	0.925419		X
ID3	down	0.314808			0.201855	X	X															X
COL1A2	up	6.37222e-06		up	4.19312e-07		X								X
LMO7		0.00129401		up	1.4447e-06		X								X
OS9		0.253839		up	0.473563	X	X								X
MAGED1	up	0.0129587		up	0.000307185		X								X
FOSL2							X								X
LAPTM4A		0.0427593		up	0.244203		X																X
RPL39	down	3.71441e-05		down	0.680392		X									X
GANAB							X
DKK3		5.23326e-20		up	6.28623e-21		X
PLCE1-AS1		2.27437e-07		up	0.010515		X													X
MIR6852		0.706431		up	0.162332		X								X
CD151		0.000108982		up	0.0011099	X	X								X
ANK2	up	4.18597e-20		up	6.40975e-06		X												X
RHOA		0.890264		up	0.622711		X								X
ANXA1		5.63406e-17		up	9.24024e-17		X								X
MIR4709		4.27655e-07		up	0.0191521	X	X								X
PLTP	up	2.4225e-08		up	8.07542e-14		X
ITGB5	up	0.287712		up	0.492427		X												X
FTL	down	0.335782		up	0.0641778	X	X								X
PSAP	up	0.00868564		up	0.189945		X								X
TGFB2	up	1.68709e-14		up	3.6108e-10		X
APOL1		1.47568e-06		up	1.50382e-06		X
OR51E2	up	1.03591e-07		up	0.0976929		X
ARF1	down	0.747207			1	X	X								X
LGALS3BP							X																X
TIMP3		0.50029		up	0.502564		X													X
KRT18		0.00132404		up	0.00160189		X													X
SLC40A1		4.64954e-21		up	2.47357e-12		X
NOTCH2	up	4.81634e-13		up	3.91469e-07		X
GSN							X								X
LOXL1	up	5.20926e-07		up	3.05836e-06		X								X
SLC6A6							X											X
IFITM2	down	0.287712			0.0452216		X								X
RPL18A		0.344034		down	0.85703		X								X
BAMBI	up	7.20942e-24		up	2.24443e-16		X
FN1	up	3.01941e-30		up	7.1734e-32		X
EEF2		1		up	0.646768		X								X
CLTA							X								X
CAP1		0.926257		up	0.0450567		X								X
EEF1G	down	0.3294		down	0.702781	X	X									X
DUSP23	up	1.32366e-08		up	0.00028583		X													X
NEO1	up	3.7358e-12		up	0.000566195		X
CHI3L1							X													X
HTRA1		0.00111356		up	0.196608		X								X
SDC4	up	0.195395			0.704235		X
PALLD	up	1.14556e-18		up	5.979e-09		X								X
ITGBL1	down	4.62544e-12		up	0.268818		X
MIR3605							X											X
CST3		0.56293		up	0.816636		X								X
PDGFRB							X
NEB	up	2.20069e-29		up	2.04998e-15		X
MIR4761		0.813226		up	0.632949	X	X								X
SNORD49B	up	0.305269		up	0.113725		X											X
NEDD9							X															X
GABARAP	down	0.482754		down	0.807199		X								X
CD81		0.123326		up	0.334918		X								X
VIM		0.389535		up	0.0461013	X	X								X
CEBPD	down	0.20011			0.218805	X	X													X
MIR671	up	0.0466796		up	0.0738851		X
CAPNS1		0.235227		down	0.987814		X								X
ACTG1	down	0.47444			0.856597		X								X
SLC2A1	down	0.441481		down	0.00241467		X														X
FAM101B		0.640431		up	0.00566132		X																X
KIFC3	up	8.65683e-08		up	0.00478273		X
MIR3654							X									X
FADS2	up	0.922365		down	0.562091		X
CHST15	up	2.01961e-06		up	0.00537762		X
GADD45B							X											X
MIR611	down	0.696316		down	1		X								X
OLFML3		0.00279319		up	0.0229501		X												X
MSMP		0.000171154		up	0.476801		X												X
SELM	down	0.378929			0.510287		X								X
STAT1		0.263887		up	0.042581		X
PLOD1	down	0.62194		down	0.335057		X
CPVL		3.41911e-17		up	9.33172e-09		X
MCL1	down	3.17777e-05		down	0.000577391		X								X
NCOA7		0.142664		up	0.996596		X
NAV1		0.00939143		up	0.704019	X	X															X
EFNA1						X	X															X
CDON	up	0.0861992			0.57362	X	X												X
DTX4	up	3.96647e-26		up	4.99178e-07		X
FRY	up	0.0062186		up	0.0230279		X																X
SOD2	down	2.95932e-06		down	0.0371079		X								X
CEMIP							X								X
GAS1	up	1.73255e-18		up	4.20734e-12		X								X
DYNC1H1	up	5.12687e-11		up	0.0552024		X													X
CAPN2		0.943516		down	0.595611		X													X
JUNB	down	2.0754e-19		down	3.72072e-11		X								X
MYO1B	up	0.00114252		up	0.767354		X											X
PRCP	up	0.13087		down	0.00141951		X														X
REXO2		0.382398		up	0.0250942		X
FAM84B	up	0.1673		up	0.0761367		X											X
ZFP36L2							X
DST		0.000824849		up	0.113818		X												X
PDE4D							X
CFH	up	0.00712127			0.545823		X												X
SPOCK1	down	2.25371e-05			0.386356		X									X
S100A4							X															X
APOD	down	1.5065e-11		down	0.238704		X												X
CTSK		0.148948		up	0.236282		X															X
RPL19	down	0.19752	X	down	0.94544			X								X
RPL23	down	0.179444	X	down	0.839717			X								X
RPS15A			X					X								X
RPS17	down	0.0986465	X		1			X
RPL26	down	0.0127174	X	down	0.424319	X		X								X
EEF1B2	down	0.179816	X	down	0.884095			X								X
RPS11	down	0.180744	X		0.797177			X
RPS20		0.164085	X	up	0.749646			X							X
RPL14	down	0.0411962	X	down	0.689888			X							X
RPL27	down	0.0431421	X		1			X								X
RPS25	down	0.110259	X	down	0.76121			X							X
RPS7	down	0.169444	X		0.915603	X		X								X
RPL4			X			X		X								X
RPL23A	down	0.000199491	X	down	0.293817			X							X
RPS27	down	0.226911	X		0.553792			X														X
RPS6	down	0.182897	X	down	0.976589	X		X								X
RPL32	down	0.209381	X	down	0.768481			X								X
RPL30		0.232283	X	up	0.982267			X
RPS13	down	0.121297	X	down	0.773605	X		X								X
RPL24	down	0.00592421	X	down	0.125332			X								X
RPL5	down	0.143373	X	down	0.428692			X								X
NME2	down	0.027402	X	down	0.0123093			X								X
NME1-NME2	down	0.0376376	X	down	0.0274839			X								X
TPT1	down	0.102451	X		0.481697			X
PFDN5	down	0.0992505	X	down	0.751445			X
RPL35	down	0.00938299	X	down	0.455125	X		X								X
RPS8	down	0.021357	X	down	0.337482			X								X
ARPC3		0.791466		up	0.311251	X		X							X
OST4		0.501877		up	0.61941	X		X							X
RPL6		0.974448		up	0.797164	X		X								X
BTF3	down	0.0620717		down	0.7815			X								X
RPL11	down	0.311253			0.895116	X		X															X
RPL38	down	0.125857		down	0.60351			X
RPL37	down	0.1021		down	0.689692			X								X
RPL10A	down	0.136491		up	0.99893			X								X
RPL35A	down	0.0474644		down	0.915644			X															X
RPL12	down	0.658461			0.511455			X														X
RPS24	down	0.0884497		down	0.853167	X		X								X
FAU	down	0.00256322		down	0.0611934			X							X
RPS27A	down	0.00105897		down	0.110141			X															X
RPS18	down	0.0263862		down	0.932529			X								X
RPS27L	down	0.0633738			1			X															X
EIF3H	down	0.701524		down	0.60351	X		X								X
GNB2L1		0.648069		up	0.554568			X							X
RPL37A	down	0.00108024		down	0.60351			X									X
RPS10	down	0.0657471		down	0.558846	X		X								X
EEF1A1	down	0.934292		down	0.652114			X								X
RPL13A	down	0.541319			1			X								X
RPS23	down	0.206129			0.351495			X								X
RPL31	down	0.00441653		down	0.60351			X							X
RPS16	down	0.0407815		down	0.60351			X								X
RPL15	down	0.345185		down	0.264655			X								X
GDI2		0.704172		up	0.31704	X		X							X
RPL36	down	0.0170868		down	0.767224	X		X									X
PABPC1		0.835559		up	0.0190391	X		X							X
RPL17-C18orf32	down	0.00300014		down	0.303724			X								X
RPL29						X		X								X
NPM1	down	9.15239e-05		down	0.0788269			X
RPL17	down	0.00195982		down	0.438971	X		X								X
RPS3								X								X
RPL7	down	0.00970944		down	0.110357			X								X
RPL34	down	0.000187137		down	0.0260536			X								X
RPL10	down	0.0193873			1			X							X
LRRC75A-AS1	down	0.101519			1	X		X								X
RPLP1								X								X
RPS10-NUDT3	down	0.087572			0.281251	X		X								X
PRDX1		0.0381606		up	0.191351			X							X
RPS29								X
RPS12	down	0.0126048			0.442124			X								X
RPL21		0.00150428		down	0.217087	X		X															X
MORF4L1	down	0.00503155		down	0.48012			X
RPS14	down	0.0140037			0.47408	X		X								X
RPS21	down	0.000145099		down	0.042675			X							X
RPL36A-HNRNPH2	down	0.263737		down	0.639375	X		X									X
RPS19	down	0.00512829		up	0.815119			X								X
RPS4X								X								X
RPLP2	down	0.0456433			1	X		X							X
RPS3A	down	0.0457622			0.117318			X								X
ATP5E	down	0.016532		down	0.361208			X													X
MRPL33								X
RPLP0		0.141847		up	0.428692	X		X								X
SLMO2-ATP5E	down	0.0183269		down	0.237557			X													X
RPS5	down	0.0518125		down	0.76404			X								X
MIR4426	down	0.000648473		down	0.00610323			X								X
HSPA8	down	0.30747			0.334918			X													X
TOMM7	down	0.0046923		down	0.464971			X															X
RPL3	down	0.211515		down	0.507503			X								X
EIF3L	down	0.0505853		down	0.133137			X								X
HIST1H2BC	down	0.0536592		down	0.63981			X							X
RPS15	down	0.0821959		down	0.202938			X							X
SNHG8		0.288943		up	0.732348			X								X
PCBP2		0.261651		down	0.507201			X							X
RPS28	down	0.0863949			0.82222			X															X
SEPT2		0.876914		up	0.881372			X								X
S100A6		0.000904548		up	0.283827			X							X
PRNP		0.445939		up	0.0808405			X
AHNAK		0.0948419		up	0.227073	X		X							X
MIR7703	down	0.694413			0.60351			X							X
RPSA	down	0.0682521			0.327857			X								X
SULF2	up	3.51709e-05		up	0.0341272			X															X
SERINC1	down	0.1324		down	0.322669	X		X									X
HIST2H2AC	down	1.90932e-06		down	0.00073373			X							X
TMED7	down	0.1123		down	0.100035			X
SCARNA21	down	0.776261			0.3644			X														X
RPL41	down	0.024835		down	0.18472			X								X
HIST1H2AC								X
HNRNPL		0.0239803	X	down	0.0397551				X
YBX1		0.0995811	X	down	0.414088				X						X
FTH1			X						X						X
HSP90AB1		0.00119148	X	down	0.0193461				X												X
GNAS		0.134994	X	down	0.143758				X												X
RPL8	down	0.000777713	X	down	0.105075				X												X
PNRC1	down	5.38751e-18	X	down	2.70489e-07	X			X						X
TMBIM1	up	0.934819	X		1				X
CDH2	up	0.289461	X		0.297868				X										X
STOM		0.851519	X	down	0.857865				X						X
JUND		7.69281e-05	X	down	0.000210254				X
CCNI	up	0.653784	X	up	0.737925				X						X
TMEM178A		0.617385	X	down	0.389819				X
DPYSL3		0.88031	X	up	0.31559				X							X
GPX4		0.0396872	X	down	0.110897				X						X
MYH10			X						X
CLTC									X						X
BNIP3L	down	0.0245787		down	0.35874				X						X
TKT									X												X
IGF2	down	4.01548e-09			0.931981				X
INS-IGF2	down	3.92426e-09			0.946341				X
NFKBIA	down	5.14363e-67		down	6.61635e-44				X						X
F13A1	down	0.00865013			0.856597				X						X
LAP3									X
RNU5E-1	down	4.13257e-30		down	2.62497e-20				X
RNU11	down	3.24465e-42		down	1.87609e-25				X
GSTP1									X								X
TMEM130	up	0.000305808		up	1.90333e-05				X												X
COL8A2									X												X
SH3BP4	up	0.87972		down	0.219116				X
POLR2L	down	0.00485991		down	0.259676				X												X
TIMP2	up	1.40752e-10		up	2.20762e-05				X						X
ID1	down	4.5269e-09		down	2.49248e-06	X			X											X
APOE		0.100252		up	0.0561158				X						X
IER2	down	4.90217e-30		down	3.54715e-17				X											X
BTG2	down	1.35162e-08			0.00105866				X						X
MIR4700	up	0.481678		up	0.168831				X							X
SERPING1		0.1305		up	0.835749				X										X
MIR3652	down	0.000709856		down	0.0932772				X
GAS5	down	0.0931361		down	0.138292				X														X
MXRA7									X						X
NEAT1	down	0.0023898		down	0.51006				X						X
DUSP1	down	1.91586e-12		down	1.62152e-10				X
SNORD58B	down	0.0505677		down	0.108501				X							X
MIR6716		0.984865		up	0.24737				X													X
EGFL6	up	0.000242729		down	0.735663				X
MIR612		0.0399313		down	0.592177				X						X
ARHGAP29		0.0588557		up	0.202938				X
DCN	down	0.000659407		up	0.00340755	X			X						X
HIST2H3D	up	6.03186e-06		up	0.0308203				X
MGP		0.293131		down	0.929578				X														X
EGR1	down	3.93466e-07		down	0.00147939				X
FOS	down	1.05052e-08		down	7.20102e-06				X
CD248									X										X
MIR22		0.0202346		down	0.126521				X													X
SNHG5	down	0.0443224			0.583922				X								X
FMOD		0.000266641		up	0.000486319				X
TMEM160									X
LUM	down	1.35059e-05		up	0.192724				X						X
ERCC6									X
SNORD3D	down	2.76274e-18		down	9.0814e-14				X									X
CYTL1	down	1.71608e-15		down	0.214711				X												X
AQP1	down	0.135513		down	5.20674e-05				X										X
RNA45S5		9.40325e-06		up	0.00114017				X						X
SDCBP			X							X					X
ITGB1		0.184544	X	up	0.0148876					X					X
SCARB2	up	0.00839067	X	up	0.223148					X
IL6ST			X							X												X
TMED2		0.565036	X	up	0.885608					X						X
CDC42		1	X	up	0.514554					X
ARF4	down	0.0484923	X	up	0.524125	X				X								X
DLG1			X							X
CALD1		0.325205	X	up	0.00206342	X				X					X
CALM2		0.3622	X	up	0.00692257					X					X
TMEM30A		0.0467544	X	up	0.0436236					X						X
EIF4G2		0.999472	X	up	0.142821					X					X
TEAD1		0.0431223	X	up	0.24993					X
ATP6AP2		0.88058	X	up	0.63408					X					X
ITGAV	up	8.89161e-07	X	up	4.47084e-07					X
ASAH1		0.0374575		up	0.304385					X					X
DSTN		0.00578901		up	0.345962					X					X
CD164	down	0.205355			0.896699					X						X
CCNG1	down	0.103152			0.574575					X						X
TCF4										X											X
CD46		0.0381265		up	0.164715	X				X										X
SULF1	up	1.73332e-09		up	0.00167885					X					X
MMADHC										X
EIF3E	down	0.381114		up	0.9211	X				X						X
CDC42BPA	up	4.97864e-08		up	0.00182706					X
HSD17B12	down	0.577263			0.384627					X
IDS	up	0.0464068		up	0.0120875					X												X
TSC22D1		0.131925		down	0.939276					X									X
CRIM1	up	0.228736		up	0.732495					X						X
PCYOX1	up	0.0927808			0.496155					X											X
MYL12B		0.879474		up	0.576204	X				X					X
SH3BGRL	down	0.146721		up	0.659804					X						X
DEGS1	up	0.324591		up	0.8037					X
GNG12		4.23752e-09		up	2.62968e-12					X
MORF4L2	down	0.000562585			0.481712					X
PON2		5.38653e-05		up	0.0159431					X
SARAF						X				X							X
NPR3	up	8.87863e-10		up	0.0481474					X										X
SEPT11		0.325057		up	0.146707					X								X
LAMC1	up	1.49044e-10		up	3.34765e-06					X
PGRMC1	up	0.479934		down	0.190278					X
TMEM87B		7.17184e-06		up	0.000635602					X
TNPO1		1.87795e-09		up	7.11942e-06					X
ARHGAP5										X
SEMA3C	up	9.95269e-06		up	0.0809849					X													X
AHR	up	0.0478588		up	0.0699363					X					X
TMA7	down	0.140752		down	0.558228					X													X
SLC38A2										X					X
P4HA1	down	0.341442		down	0.0245363					X											X
HSP90B1	down	0.00143337		down	0.0760941					X					X
ATP11B	up	0.0379512			0.348404					X
GJA1		1		down	0.0824547					X													X
GPNMB	up	9.21234e-06		up	0.012524					X					X
RCAN1		0.000224364		up	0.256464					X									X
MIR7705		0.82068		up	0.996135					X						X
QPCT	up	3.34266e-06			0.941068					X
RAI14	up	9.5753e-07		up	4.89421e-05					X
F5	up	3.50108e-16		up	3.75946e-05					X
PTGS2										X
ERGIC1	up	0.114052	X	up	0.467196						X				X
IER3		3.1776e-11	X	down	9.11169e-08	X					X											X
PAPPA	up	0.232283	X	up	0.607482						X								X
JAM3	down	0.716872	X		0.501874						X										X
SPTAN1	up	0.211462	X	up	0.171195						X				X
DDX3X	down	0.127439	X	down	0.415949						X									X
AMOTL2		0.448798	X	up	0.888828						X									X
GLUL		0.974912	X	down	0.00166409						X										X
HSPA5	down	2.93262e-10	X	down	1.17887e-06						X				X
MACF1			X								X									X
TIPARP	down	1.47425e-21	X	down	5.79069e-18						X												X
PBXIP1			X			X					X								X
KLF10	down	1.71325e-35	X	down	1.1651e-19	X					X											X
ERRFI1	down	6.17929e-06	X	down	0.000235654						X								X
SLC20A1	down	4.78029e-06	X	down	7.42927e-05						X
RN7SL1			X								X												X
MRPS6			X								X										X
MIR1825	up	0.111025	X	up	0.585667						X				X
RN7SL2	down	0.103152	X	down	0.0100096						X								X
CLDN11			X								X										X
UBC	down	5.6232e-06	X	down	0.000165614	X					X				X
LHFP	up	0.000949704	X		0.600623						X												X
HEG1	up	0.27762	X	up	0.501311						X									X
SCD	down	0.0168373	X	down	0.0101146						X										X
CLU	down	0.00314132	X	up	0.316704						X												X
TSC22D3	down	7.73009e-06	X	down	0.000106983						X				X
SCARNA13			X								X
SBF2-AS1			X								X								X
RPPH1	down	0.0972877	X		0.000910978						X								X
SNHG10			X								X
COL4A5	up	0.243054			0.284113						X										X
BHLHE40	down	2.81082e-14		down	3.61319e-09						X									X
INSIG1	down	4.64956e-09		down	3.10498e-10						X									X
ENPP1		0.923833		down	0.00146502						X
CXCL14		0.663717		down	0.178783						X										X
AKR1C1	down	0.0236311		down	0.0456232						X										X
RNU2-2P	down	3.57374e-11		down	1.09613e-06						X				X
SLC20A2		0.825097		down	0.0270185						X										X
SCARNA5	down	0.109616		down	0.000361969						X
SCARNA12	down	9.84905e-05			2.77609e-11						X										X
COL4A4	up	0.336141			0.568347	X					X								X
SNORD3A	down	0.00284956			2.83068e-05						X										X
CA2	down	0.0177888			0.833853						X								X
MIR3655		0.413361		down	0.729324						X						X
RNU4-2	down	6.90609e-13		down	1.71988e-08						X											X
COL4A6	up	0.561296			0.11102						X										X
COL4A3	up	0.361551			0.896566						X									X
SNORA5C	down	1.0535e-05		down	4.51485e-12						X										X
NUPR1	up	0.11017			0.609942						X								X
ATP10D	up	0.0346005			0.35599						X												X
SCARNA6	down	0.273336		down	0.00795059						X									X
RN7SK		0.533276		down	0.109557						X
ARRB1	up	0.0117769			0.327568						X
ARHGDIB	up	0.756999			0.628587						X										X
MIR7706	down	0.254285		down	0.0515116	X					X								X
SNORD3B-1		2.3315e-41		down	5.89451e-22						X								X
SNORD3B-2		2.3315e-41		down	5.89451e-22						X								X
SLC5A3											X
SNHG19	down	4.67361e-08		down	0.000367059						X										X
PCDHGC3	up	0.257125			0.793761						X												X
MIR125B1		0.129423		up	0.334918						X
SNX25	down	0.479484		down	0.05399						X												X
CTSL	up	0.120938			0.939276						X
SNORA49	down	0.00887257			0.0261672						X
MIR6501	down	0.446188		down	0.394855						X				X
RMRP	down	0.895791		down	0.60351						X									X
MIR7855		1		up	0.461919						X										X
SCARNA2	down	0.160418		down	0.00549139						X										X
CCK	down	5.42141e-06		down	0.162893						X
EDN3	up	0.209598			0.549091						X										X
CLSTN2	up	0.047147		up	0.0409465						X
SPINT2											X
DOCK9	up	0.457278			0.316387						X
SLC23A2	up	0.17588			0.107074						X								X
RNU12	down	1.66821e-47		down	4.962e-32						X
HIST1H4B		0.000945024		up	0.00528937						X								X
MRAP2											X										X
PLEKHH1	up	0.00727326		up	0.97012						X
MIR2110		0.643184		down	0.842486						X
IFI6	down	0.101152			0.391739						X											X
MIR3609	down	0.00253921		down	0.0136226						X									X
CRB2						X					X								X
SNORD17	down	0.0120203		down	0.0889295						X									X
SNORD3C		5.68028e-16		down	3.56262e-10						X
CYBRD1		4.73966e-09		up	0.000210136						X				X
DKK4											X										X
SCARNA10		0.025529		down	4.94407e-08						X										X
SNORD116-20	down	0.487677		down	0.0518918						X												X
MYOC	down	0.093509		down	0.00424568						X										X
CDO1	up	0.000114967			0.00260927						X
MIR4687											X								X
MIR29C	up	0.0749221		up	0.265362						X
SNORA23	down	0.0176121		down	0.0187417						X
MIR632		0.673217		down	0.95672						X									X
MIR6513		0.803395		down	0.957271						X				X
MIR23B		0.00352824		up	0.350934						X
SNORA12	down	0.0443063		down	0.507346						X									X
SNORA8		7.11812e-07		down	0.458354						X
HIST1H3A	up	3.44266e-06		up	0.00670177						X
SNORA68	down	1.23625e-18		down	1.48234e-09						X
SNORD29	down	8.52551e-07		down	0.000663631						X
SNORA57	down	0.000593983			0.142231						X											X
SNORD10	down	2.42837e-12		down	7.73163e-06	X					X											X
MIR421	up	2.10381e-05		up	0.0107159						X				X
MIR3656		0.612287		down	0.915457						X
SNORA73A	down	0.00102922			0.140208	X					X											X
SNORA73B	down	1.93489e-05			0.128596	X					X											X
DDIT4	down	2.84835e-23		down	3.6137e-13						X
MIR24-1		0.00142804		up	0.467973						X
MIR3198-2	up	0.0583372			0.25072						X								X
SNORA32	down	0.221241		down	0.148047						X												X
SNORA48	down	2.20082e-11		down	0.00169468						X											X
MIR4680	down	0.289868			0.351568						X
MIR27B		0.000254082		up	0.390622						X									X
SNORD116-21		0.49222		down	0.0331795						X												X
HIST1H1E	down	1.24682e-12		down	1.26736e-07						X										X
AKR1C2	down	0.0317165		down	0.1396						X										X
HIST1H4C	down	0.00871468			0.00617447						X										X
TMEM100						X					X										X
HNRNPH1			X			X						X								X
DDX5			X			X						X								X
RBM39	down	0.000236035	X	down	0.0142005	X						X								X
CCNL1	down	8.39591e-44	X	down	5.3569e-28	X						X								X
HNRNPA2B1	down	0.000499265	X	down	0.0217813							X											X
CPEB4		0.0680401	X	down	0.0271809							X
SFPQ			X									X
SRSF2		5.4226e-14	X	down	1.86392e-08							X								X
SRSF11	down	0.277223	X		0.421897							X								X
SRSF5	down	0.000301241	X		0.0370019	X						X											X
DNAJA1		0.00027398	X	down	0.00113045	X						X								X
SNORA81	down	9.33843e-11	X	down	2.60242e-06							X
IDI1	down	2.51195e-12		down	7.68383e-08	X						X								X
SNORD2	down	1.49907e-09		down	3.26669e-05							X								X
SNORA4		3.85143e-05		down	0.00113307							X
MIR1248	down	2.51106e-10		down	1.44963e-05							X
SNORA63	down	3.9489e-10			0.000163005	X						X										X
MALAT1	down	0.480038		down	0.282191							X								X
SNORD15B	down	1.35393e-06		down	0.00014495							X
SNORD47												X
TFRC		0.000116676		down	6.92277e-08							X										X
MIR3064						X						X								X
PNISR		0.790537		down	0.822556							X
JUN		2.10557e-23		down	2.31059e-20							X			X
WSB1						X						X								X
SNORD97	down	2.30059e-09			0.0003976							X
RNU86		6.47273e-08		down	2.58841e-05							X						X
SNORD76												X										X
LMX1B	up	0.984365		down	0.872368							X									X
MIR5047						X						X								X
MYH9		1		up	0.703053							X			X
CD83	down	0.0356619		down	0.551623	X						X							X
ABLIM1												X									X
MIR1244-1	down	0.00776422		down	0.016777							X				X
MIR1244-2	down	0.0077656		down	0.0167847							X				X
MIR1244-3	down	0.00774613		down	0.0167455							X				X
MIR1244-4	down	0.00774904		down	0.016753							X				X
VEGFA	down	2.80268e-15		down	8.10946e-10							X								X
ACTN4	up	0.420674		up	0.919434							X						X
CPAMD8	down	1.02685e-06		down	2.48948e-05							X									X
WLS	up	2.54561e-05		up	0.0431227							X											X
COLGALT2												X									X
HIST1H1C	down	4.28946e-14			1.65837e-05							X
PRRX1	up	0.0112932		up	0.0129957							X									X
SMS												X
EGLN3	down	2.47835e-07		down	5.27694e-06	X						X									X
VDAC2		1.14051e-10	X	down	5.41413e-09	X							X								X
UQCRC2	down	1.33447e-08	X	down	4.25361e-06	X							X								X
SDHB	down	1.78589e-11	X	down	2.2526e-05								X								X
NDRG2		1.55146e-06	X	down	3.18807e-06	X							X								X
COX4I1	down	9.80799e-13	X	down	5.1033e-07	X							X								X
NDUFS1	down	1.00389e-06	X	down	0.000137058	X							X								X
ATP5O	down	2.36748e-10	X	down	2.07576e-10								X								X
ATP5B	down	7.96564e-08	X	down	3.193e-06	X							X								X
GHITM	down	7.40074e-15	X	down	2.98348e-06	X							X								X
NARS	down	1.30443e-06	X	down	8.85394e-05	X							X								X
TMX2	down	1.18394e-07	X	down	4.33654e-06	X							X								X
HSPA9		1.39273e-08	X	down	0.000131387								X								X
NDUFA1	down	1.9154e-06	X	down	0.00427038	X							X								X
SDHA		0.103271	X	down	0.000667725								X								X
ATP5A1	down	7.29514e-05	X	down	8.54292e-05	X							X								X
ATP5F1	down	1.08444e-09	X	down	3.22178e-05								X								X
COX20	down	3.26726e-05	X	down	3.55221e-06								X								X
MGARP		0.447382	X	down	0.00822121								X
PRDX5	down	1.20153e-08	X	down	5.51542e-05	X							X								X
AHCYL1	down	6.56837e-07	X	down	7.51741e-05	X							X								X
ST13		3.21175e-05	X	down	0.000560368								X								X
NDUFB8	down	2.79768e-10	X	down	0.000145733	X							X								X
UQCRH	down	2.18578e-15	X	down	3.28988e-08	X							X								X
NDUFB9	down	5.41462e-12	X	down	7.12433e-07	X							X								X
COX5A		8.98353e-08	X	down	2.30778e-05	X							X								X
NQO1		5.81064e-12	X	down	2.4358e-10	X							X								X
NDUFB10		6.78821e-08	X	down	2.35058e-05								X								X
UQCRFS1	down	2.46086e-11	X	down	5.08674e-07								X								X
SLC25A5	down	0.00096102	X	down	2.52647e-05								X								X
ADRB2		0.0329484	X	down	0.00312415								X								X
PRKAR1A		0.137857	X	down	0.00913848	X							X								X
ATP5H	down	3.16534e-09	X	down	9.64887e-05	X							X								X
COX7B	down	3.22659e-10	X	down	0.000351171								X								X
ATP5G3	down	9.57711e-11	X	down	3.20258e-06	X							X								X
NDUFB5	down	9.72413e-05	X	down	0.000655875								X								X
SETD3		0.00212234	X	down	7.59042e-08	X							X								X
NDUFC1	down	0.0874902	X	down	0.00863865	X							X								X
AFAP1L2	up	0.0466615	X		0.00566005								X								X
PGK1	down	9.96443e-05	X	down	0.00228243								X								X
ATP5C1	down	1.64732e-06	X	down	0.000109021	X							X								X
SFRP1	down	4.57102e-05	X	down	0.0192757								X								X
EIF3K	down	4.24361e-10	X	down	3.22893e-07								X								X
CYC1	down	3.64569e-08	X	down	1.72671e-05	X							X								X
DYNLL2		0.00019311	X	down	0.0731559								X								X
ATP5I	down	2.53641e-07	X	down	0.00594873	X							X								X
UQCRC1	down	1.34103e-09	X	down	2.86836e-09								X								X
CA3		0.136621	X	down	0.030889	X							X								X
CIRBP		0.330726	X	down	0.061432								X								X
IDH3A		7.80764e-06	X	down	0.00128042	X							X								X
ATP5J2		0.000250464	X	down	0.00792071								X								X
ATP1B1		0.000622735	X	down	2.35132e-06								X								X
WDR61	down	5.14894e-05	X	down	0.00033107								X
BNIP3	down	4.00946e-09		down	7.00533e-09	X							X								X
ENO1	down	0.0156434		down	0.00527657								X								X
NDUFV1	down	4.26829e-09		down	5.02379e-06								X								X
NNT		0.179691		down	0.000662621								X								X
SGK1	down	0.00443738		down	0.00398009								X								X
SUCO	down	1.06392e-07		down	4.30239e-06	X							X								X
ABI3BP	up	4.47195e-06		down	0.00721202								X
MAL						X							X								X
MPP1		9.61832e-05		down	0.00123168								X				X
COX6C	down	1.57851e-07		down	9.97562e-05	X							X								X
ALDH3A2													X
ALCAM		0.396666		down	0.0281289								X
FGF10		0.404858		down	0.0352968								X								X
COX6B1	down	1.18014e-10		down	2.28591e-06	X							X								X
SPON1	down	0.0710322		down	0.207702								X								X
DNM2		0.000213635		down	5.09784e-05								X								X
PTPRM		0.00797073		down	0.000466976								X								X
ECHS1	down	2.64739e-05		down	0.000174086								X								X
BCL2L13													X								X
APP		0.115447		down	0.00290892								X								X
GRHPR	down	0.00887399		down	0.000152792								X
RGS5		0.648713		down	0.0123763								X								X
HSPE1	down	5.79635e-06		down	0.00514088	X							X										X
FAM162A	down	0.000197749		down	1.6869e-05	X							X								X
ATP1A1		0.413904		down	0.00311359								X								X
COX7C	down	7.17973e-06		down	8.89091e-06	X							X								X
MDH1	down	4.98063e-08		down	1.59741e-05	X							X								X
ZNF770													X								X
VDAC3	down	0.00639589		down	1.57168e-05	X							X								X
GPI	down	1.39464e-06		down	1.44917e-05	X							X								X
ANXA6		0.00579844		down	0.000561768								X								X
MIR6717		0.0020434		down	0.00336294								X								X
POU3F3		0.0317035		down	0.077472								X								X
ALDOC	down	4.41304e-14		down	5.0062e-11								X								X
TPI1	down	6.71124e-07		down	4.22522e-05	X							X								X
NGFRAP1	down	0.0190337		down	0.0588364								X								X
PRDX2	down	2.51531e-09		down	2.1893e-06	X							X								X
SORL1													X				X
PRDX3	down	0.000704256		down	0.00043179								X								X
ENO2	down	0.0053618		down	1.43355e-05								X								X
COX7A2	down	2.09295e-09		down	1.44004e-07								X								X
GAPDH	down	0.306355		down	0.0104738	X							X								X
ATP5D		1.83153e-07		down	3.12819e-06								X
SOD1	down	1.12507e-05		down	0.000342066								X								X
PPAP2B	down	0.0656957		down	0.219263								X								X
RAP1GAP		0.232322		down	0.0193931								X								X
CYCS	down	3.02835e-14		down	7.06098e-07								X								X
COX5B	down	1.91709e-11		down	1.36376e-08	X							X								X
PTGDS	down	0.112117		down	0.0229071								X						X
RERG													X								X
SDHD	down	9.21898e-08		down	0.00151767								X								X
PTMS		0.225948		down	0.138476								X		X
EIF4A2	down	4.39673e-11		down	0.000865337								X								X
TOB1		5.09066e-24		down	5.64628e-19								X								X
CBX5	up	0.151751			0.281663								X
ADD3	down	0.091563		down	0.0010992								X								X
PGAM1		4.50759e-07		down	2.60871e-06								X								X
AKR1B1	down	5.64415e-25		down	1.59556e-05								X				X
LDHB	down	4.02443e-09		down	1.10464e-05								X								X
PEBP1	down	0.0129168		down	0.00407272								X								X
TUFM	down	2.65468e-05		down	0.000610216								X								X
OGDHL	down	7.43582e-05		down	0.0208402								X								X
MXRA8		0.565084		up	0.218723								X									X
PKM	down	6.45536e-06		down	0.0139317								X								X
EIF4H		0.0333561		down	0.214302								X
SLC4A11		0.739581		down	0.470589	X							X						X
ALDOA		0.000794985		down	0.0115771								X								X
PCOLCE													X								X
ERP29		0.0570024		down	0.00246842								X
NECAB1		0.0564067		down	0.00628744	X							X								X
DDB1		0.120466		down	0.00239391								X								X
MAP4K3		0.341164		down	0.0011214								X								X
PGD		0.712096		down	0.0384887								X
NDUFS4	down	2.14735e-05		down	0.00671354								X
MRPL21	down	0.00500859		down	0.000644527	X							X								X
NDUFAB1	down	1.69716e-06		down	0.00151555	X							X								X
TMEM106C													X								X
GSTM3		8.19206e-08		down	7.61529e-07								X
CHCHD2	down	4.05236e-07		down	0.000189079								X								X
MIR100HG	down	0.184475		down	0.00294642								X
UBA1													X								X
OSTC	down	5.61155e-05			0.000158183								X								X
PPIA		0.00757842		down	0.00537216								X				X
THBS4													X								X
SEPP1		0.434195		up	0.547135								X		X
SNURF		0.00804598		down	0.0537198								X										X
CRABP2	down	5.45427e-09		down	0.0647755								X								X
SNRPN		0.0115487		down	0.0710578								X
NELL2		0.000122903		down	4.4423e-05								X								X
PVALB	down	0.00045663		down	1.57032e-08								X
DAPL1													X								X
SYNJ1		0.706563		down	0.00444838								X								X
PDLIM1		0.134511		down	0.553592								X			X
STK35	down	0.013109		down	0.00017935								X								X
AMIGO2						X							X								X
NFE2L1		0.230724		down	0.588026								X
HPS5	down	0.00459534		down	0.00127516								X								X
MIF	down	0.00012281		down	5.37775e-05								X								X
COX6A1	down	1.89199e-12		down	2.0382e-09								X								X
APLP2													X		X
NDUFS8		0.000257911		down	4.75533e-05								X
ATP5G1	down	5.69993e-12		down	2.8512e-10								X								X
VAMP8	down	0.0679751		down	0.0010896								X								X
DNAJC6		0.286464		down	0.197554								X								X
SNORA5A	down	4.9894e-06		down	1.33357e-09								X								X
SLC25A6													X								X
NDUFA13	down	4.17633e-08		down	6.0288e-07	X							X								X
CAV1	up	0.206682			0.511684								X								X
SERPINI1	down	9.42832e-05		down	0.0574734								X								X
SQSTM1		0.134297		down	0.799529								X		X
LOC102724874													X
TBX2		0.0605037		down	0.219115								X
EMC10	up	0.00704912			0.100621								X
PLA2G4A	up	0.633504		down	0.0502252								X
LRIG1		0.889538		down	0.306675								X								X
KDELR3													X								X
TRIB2	up	0.106397			0.0722535								X								X
NDUFB2	down	0.00532097		down	1.71997e-05	X							X								X
RORA		0.234371		down	0.099113								X								X
CCDC144CP	down	8.70347e-06		down	0.00099339								X								X
SNORA28	down	7.54758e-07		down	5.92085e-07								X									X
PFKP		0.280844		down	4.49123e-05	X							X								X
LAMB1		0.873646		down	0.106747								X
MICAL2	up	0.00532965			0.424319								X
SCARNA16	down	0.00137956		down	0.000272146								X
COX7A1	down	4.3168e-09		down	9.6125e-06								X								X
MIR6516	down	0.000880559		down	0.000197952								X						X
CGNL1		0.399102		down	0.0312022								X						X
B3GNT7	down	0.171624		down	0.0205184								X								X
CA12													X
CXADR		0.360324		down	0.000187362	X							X								X
TFAP2B													X								X
PLK5		0.00492823		down	0.00220251								X								X
GLS		0.0590538		down	0.0849147	X							X										X
MYL9		0.366734		up	0.0931092								X		X
TGFBI													X								X
SNORA53	down	1.02921e-06		down	0.0107725								X				X
UQCR10	down	9.91087e-10		down	1.06321e-05	X							X								X
SERPINF1	down	0.00930608		down	0.23701	X							X								X
TNNC1		0.0649975		down	0.00127846								X
ITM2C	down	0.570564		down	0.00787068	X							X						X
NCAM1		1		down	0.597299								X								X
ADCYAP1R1	down	0.0367419		down	0.0885253	X							X								X
FKBP8	down	0.000680616		down	0.365232								X		X
DDX17	up	0.918417		up	0.853693								X										X
TERC		0.000951128		down	3.23238e-11								X								X
ADM		3.28845e-20		down	8.92912e-15								X							X
RPS26						X							X							X
POLB						X							X								X
NDUFB7	down	3.03372e-06		down	1.81158e-07								X								X
NTN1	up	0.656829			0.156981	X							X						X
HIST4H4	down	6.27593e-11		down	7.25657e-12								X								X
COX8A	down	5.8456e-05		down	0.00301876								X				X
MIR4721	down	0.000904525		down	0.000108397								X								X
SKP1	down	3.1533e-05	X	down	0.0104738									X
NCL		7.10614e-05	X	down	0.00435838									X									X
MRFAP1	down	0.00566456	X	down	0.0740629									X
SRP14	down	0.000502713	X	down	0.189269	X								X									X
PCNP	down	0.0077335	X	down	0.119059									X									X
MATR3	down	0.0842856	X	down	0.159355	X								X									X
SET	down	0.0671429	X	down	0.299971									X
XRCC5	down	0.690095	X	down	0.523764									X	X
TCP1		8.3004e-07	X	down	0.00315635									X
YWHAE		0.0599337	X	down	0.0722275									X							X
HNRNPU		2.23136e-06	X	down	0.000574454									X						X
HNRNPK	down	0.0408148	X	down	0.282584									X			X
NUCKS1		0.0282675	X	down	0.0428463									X							X
CSDE1	down	0.242118	X		0.844327									X	X
SUMO2		0.0294645	X	down	0.0335236									X
GABARAPL2	down	0.00984053	X	down	0.275856									X
NDUFV2	down	0.019071	X	down	0.0731389									X							X
HSPD1	down	6.17074e-09	X	down	8.53982e-05									X							X
C4orf3	down	4.06618e-06	X	down	0.0249967									X
USMG5	down	3.33964e-07	X	down	0.00459875									X							X
HNRNPA1		0.0268806	X	down	0.116181	X								X									X
SBDS		0.00101026	X	down	0.00144579									X						X
EPB41L2	up	0.0218592	X	up	0.423319									X						X
ITM2B			X											X									X
PET100	down	0.269022	X	down	0.58233	X								X									X
CSNK1A1	down	0.0834577	X	down	0.167156									X
LINC00657			X			X								X									X
YWHAZ	down	0.432087	X		0.768522	X								X	X
ATP5L	down	1.12085e-07		down	0.00381339									X							X
CANX	down	0.258701		down	0.268818									X							X
NDUFB3	down	8.89161e-07		down	0.0017824									X							X
SERP1	down	2.89077e-06		down	0.0105003	X								X									X
NDUFA12	down	7.87624e-05		down	0.000927812									X							X
TMEM123		0.667438		down	0.177775	X								X									X
TOMM20	down	0.00777096		down	0.0005525									X							X
HSP90AA1		0.180585		down	0.217372									X	X
CALM1														X			X
KTN1						X								X						X
RPL22	down	0.020022		down	0.0986963	X								X									X
PTMA		6.20299e-05		down	0.0324368									X	X
ACSL3	down	2.70766e-06		down	0.00185368									X							X
WBP5	down	0.0382213		down	0.292458	X								X									X
YWHAQ	down	0.208065		down	0.542079									X	X
HNRNPC		0.00390301		down	0.0157238									X			X
CNN3														X	X
JAK1		0.0582827		down	0.346693									X
H3F3B	down	3.72528e-05		down	0.0245363									X
VDAC1	down	9.02528e-06		down	0.000258038									X							X
VPS41														X							X
MIR6728	down	0.0598152		down	0.225736									X							X
SRSF6		0.00171534		down	0.179255	X								X									X
NTN4	up	4.06944e-10			0.277816									X							X
GLO1	down	0.0456821		down	0.0839225	X								X									X
EIF4B		0.133913		down	0.443131									X		X
CTNNB1	down	0.140855			0.0333738									X							X
PFN2		0.915036		down	0.284315									X									X
DAB2	up	1.3336e-08		up	6.47164e-10									X
COX17	down	0.00294651		down	0.0614416									X
PLXDC2	up	0.0377988			0.314969	X								X							X
NACA	down	0.00412857		down	0.153167									X							X
EIF1	down	1.88756e-05		down	0.019461									X	X
ARHGAP21	up	0.306378		down	0.919795									X									X
PARK7	down	0.0140037		down	0.0055634									X							X
RPL36AL	down	0.142476			0.491722									X									X
NDUFS5	down	0.00445378		down	0.0756834									X		X
STON2	up	0.0129562			0.420441									X					X
EID1	down	0.0272127		down	0.126096									X									X
HERPUD1	down	9.57711e-11		down	2.00893e-06									X	X
NDUFB1	down	0.00852029		down	0.102166									X
ARRDC3		0.930456		down	0.493051									X						X
SHFM1	down	0.702227		down	0.814095									X									X
ARL5A	up	1		down	0.32966									X									X
PPFIBP1	up	0.0353748			0.0859559									X
TES														X							X
LDHA	down	0.000118589		down	0.000463378	X								X							X
SNHG6	down	0.0373589		down	0.702155	X								X									X
ATP6V1E1	down	0.00329596		down	0.0717985									X
ARID5B														X						X
SDC2		0.0411154		down	0.0126538									X							X
RHOBTB3		0.603481		down	0.209004									X				X
MYL6	down	0.418621		down	0.33718									X		X
SHC4	up	0.470958			0.487835									X					X
CADM1		0.14853		down	0.277954									X									X
CALCOCO2		1		down	0.15247									X							X
COL12A1														X							X
NDNF	up	0.00939509			0.565944									X
GXYLT2	up	0.038659			0.292446									X							X
PHACTR2														X							X
TUBB4B		7.5704e-11		down	3.19086e-09									X	X
SRP9	down	0.00842443		down	0.0290498									X									X
FGF7	down	0.76076		down	0.528905									X							X
CNTN1	up	0.0103239		down	0.135711									X
PSME1														X
NUDT4		0.696316		down	0.812948									X									X
HIF1A														X	X
HINT1	down	0.0104503		down	0.0026888									X							X
CITED2														X	X
NDUFA4	down	7.76789e-05		down	0.00830823									X
OLFML1														X							X
MSI2	down	0.326556		down	0.0662764									X							X
SLC25A3	down	0.000856267		down	0.0184589									X							X
RASSF3	up	0.0203087			0.0570752									X							X
DIP2B	up	0.296233		down	0.100339									X
RPL9	down	0.000945541		down	0.109049									X			X
SCARNA7		0.566257		down	0.273287									X								X
BMP3	up	0.00374016			0.0179207									X							X
RNU4-1	down	6.39323e-15		down	3.22512e-08									X
TMEM64						X								X							X
UBL5	down	0.00103204		down	0.0913661									X			X
RTN4						X									X
TPM2	up	0.000925281		up	2.06067e-12	X									X
BHLHE41	down	4.21388e-16		down	0.000115956	X									X
USP22	up	0.772088		up	0.0770278	X									X
HSPB1		0.947992		up	0.000263419	X									X
DYNLL1		0.947249		up	0.259995	X									X
VCP						X									X
ACTN1		0.306655		up	0.000147664	X									X
CD63		0.515757		up	0.00339629	X									X
YBX3						X									X
EIF3G		0.95681		up	0.707416	X									X
UBA52	down	0.173291		up	0.964082	X									X
NEDD8	down	0.375659		down	0.742846	X									X
ZFP36L1						X									X
IGFBP3		0.253458		up	0.000410428	X									X
SLC44A2	up	0.0109979		up	0.000552516	X									X
SENP3-EIF4A1	down	0.139108			0.261725	X									X
ZNF207	down	0.260335			0.452605										X
KDELR1	up	0.178365		up	0.334918										X
FKBP9	up	2.05385e-06		up	0.000310398										X
ANXA5		0.27508		up	0.21634										X
H2AFZ															X
ZFAND5	down	9.44509e-25		down	6.27936e-13										X
MAP1LC3B		4.77836e-08		down	0.000816693										X
ACTR2	down	0.56293		up	0.513506										X
TLN1		0.401064		up	0.130607										X
CNN2	down	0.942595		up	0.0501272										X
ATP6V0E1		0.124724		up	0.762862										X
WDR1		0.858907		up	0.714493										X
ID2	down	4.57301e-16		down	1.60567e-09										X
LMNA															X
SND1	up	0.48321		up	0.121273										X
RPL28	down	0.511195			0.298744										X
ARL6IP1	down	5.00756e-05		down	0.0278722										X
NFKBIE	down	1.07141e-33		down	2.03512e-24										X
TGFB1															X
PCBP2-OT1		0.818866		down	0.793761										X
TMSB4X		0.0117562		up	0.00445624										X
ADIPOR1	down	0.860683			0.174627										X
POLR1E		1.18326e-22		down	5.10806e-13										X
ZFP36	down	9.98857e-20		down	6.74442e-11										X
NCOA4	down	0.0907582		up	0.910324										X
IRF1	down	2.2601e-32		down	5.6845e-24										X
RPL13	down	0.130588			0.810797										X
MSMO1	down	0.000841084		down	0.0287773										X
CCL2															X
MIDN	down	0.00304435			0.00055422										X
NFE2L2	down	0.180536			0.428602										X
EIF2S3		0.89702		down	1										X
MAT2A															X
RHOB		0.114059		down	0.108055										X
CSRP1	down	0.0210937			0.186924										X
SNORD50B	down	0.000208439		down	0.000598754										X
ATP1B3															X
SNORD25		5.99413e-09		down	0.000192324										X
MAFF	down	1.74687e-11		down	5.40284e-07										X
RPN2		0.107126		up	0.246219										X
MIR4523	up	0.89871			0.860038										X
ATF4															X
GUK1	down	0.0424665		down	0.0392582										X
PPP1R15A	down	1.01551e-25		down	2.15407e-14										X
CYP51A1		7.92936e-05		down	0.00197359										X
DNAJB1		2.30059e-09		down	3.69589e-07										X
PCBP1	down	0.0028202		down	0.288188										X
HMGN1		1		up	0.693009										X
EIF5															X
PER1	down	2.86973e-11		down	3.07553e-10										X
TCEB2	down	0.000339373		down	0.000204415										X
HES1	down	7.83243e-23		down	8.38056e-17										X
TMED10	down	0.546363			0.774197	X										X
SNHG16	down	0.139406		down	0.261585	X										X
FGF2	down	0.742976			0.84099											X
SEP15		0.0103375		up	0.687071											X
MIR4657		0.792149		down	0.60351											X
MIR6084	down	0.18325			0.398416											X
GLTSCR2		0.190013		down	0.523746	X											X
TAX1BP1	down	0.0935899		down	0.314822	X											X
RAB7A		0.00208232		down	0.188908	X											X
CASC4																	X
HMGB1	down	0.660294		down	0.913416												X
CS		5.27096e-06		down	0.00164058												X
MAN1A1		1.44032e-09		down	6.13046e-06												X
TGFBR1		8.84164e-05		up	2.26178e-10	X												X
GALNT10	up	1.67974e-06		up	0.0307206	X												X
CLSTN1		0.878754		up	0.534663	X												X
SAT1																		X
ANGPTL7																		X
LTBP3		0.330292		up	0.167593													X
LRP10		0.69421		up	0.493006													X
IER5		1.13775e-11		down	2.26472e-08													X
MIR3687-1	up	6.45411e-08		up	2.13451e-06													X
MIR3687-2	up	6.45411e-08		up	2.13451e-06													X
MIR4758		0.103807		up	0.929492													X
MAOB		0.088399		down	0.221224													X
SOWAHA		0.855122		down	0.281027	X													X
KCNK5	down	0.00781226		down	0.081909	X													X
MAPK4	up	0.00238443			0.0107234	X													X
POU6F2		0.957721		down	0.143164	X													X
TGFBR3																			X
HEXIM1	down	0.0737319		down	0.484446														X
SORT1	up	0.00163906			0.136738														X
TMEM107	down	1.63589e-39		down	8.2331e-24														X
NUAK2		2.61638e-06		down	0.00120682														X
H1FX		5.11231e-08		down	3.88402e-05														X
SNORA70	down	0.000682612		down	0.0145299	X														X
TSPYL2	down	7.37499e-18		down	1.88928e-11	X														X
ACADVL						X														X
RNU7-1		1.2456e-09		down	0.000361332	X														X
SF1		0.00150982		down	0.0119688															X
FASN	down	0.0112391		down	0.000774489															X
DDIT3	down	5.36684e-28		down	2.76364e-15															X
IGFBP5		7.0284e-08		up	2.93222e-06															X
SNORD59A	down	4.10507e-07		down	0.00117077															X
HILPDA	down	3.37844e-25		down	4.15859e-15															X
MIR3648-1		6.76488e-06		up	3.11445e-06															X
MIR3648-2		6.76547e-06		up	3.11459e-06															X
UBR4		0.0487999		up	0.380656															X
ANKH	up	0.000213264		up	0.0331791															X
MIR4647	down	0.703355			0.746975															X
ELF2		0.253674		down	1.69889e-06	X															X
PIP5K1B						X															X
PCDH7						X															X
HIBADH		9.99359e-05		down	2.57575e-06	X															X
NDUFS3	down	8.02487e-07		down	0.000237141	X															X
KDR	down	6.98387e-11		down	0.00254465	X															X
TMEM45B	down	0.202003		down	0.0022211	X															X
LRPPRC	down	0.000476548		down	0.000229178	X															X
TSPAN6	down	0.9065			0.0331401	X															X
NIN		0.382324		down	0.000509764	X															X
TMOD1	down	1.00958e-20		down	5.93992e-05	X															X
ALDH7A1		0.228763		down	0.000236318	X															X
MAGI3		0.309482		down	0.00445624	X															X
ATP5J	down	4.24558e-08		down	9.30871e-06	X															X
RGS7BP		0.126269		down	0.0119523																X
SLC4A4																					X
UQCRB	down	2.51589e-09		down	0.000169842																X
ETNPPL		0.138465		down	0.0686266																X
ACSS3		0.142476		down	1.29223e-05																X
EPHB1																					X
ARHGEF3		0.158161		down	3.74672e-06																X
PAK2																					X
ZFHX4																					X
METTL7A		0.0171652		down	4.19286e-08																X
RAB17	down	0.56108		down	0.0282947																X
APOA1BP		9.25305e-05		down	4.10045e-07																X
MAP2K6		0.0136737		down	6.0484e-06																X
TXN2		2.95878e-07		down	8.09425e-07																X
DCC		0.00505239		down	0.000388842																X
AKAP13		9.66501e-05		down	1.85111e-05																X
FH	down	6.10096e-06		down	3.02783e-05																X
PLCE1		0.00291336		down	1.43155e-05																X
CTH	down	4.37757e-31		down	2.39534e-25																X
DCXR	down	2.04113e-11		down	2.52237e-09																X
MRPL41	down	3.01452e-06		down	6.43764e-08																X
TEF		0.00215375		down	3.38472e-11																X
STC1	down	3.56589e-08		down	0.235313																X
SNORD64	down	0.711086		down	0.00631596																X
WNT8B	down	0.0985709			0.287516																X
C1QBP		2.67651e-06		down	0.00538801																X
EMX2		0.0447053		down	0.011945																X
ITPR1		0.446979		down	0.0255597																X
ISYNA1		0.156872		down	0.0097961																X
HAAO		1.90425e-05		down	0.0158017																X
ATP6V1G1	down	0.000885779		down	0.0781709																X
CDKN1B	down	5.13247e-20		down	1.81851e-08																X
SNORD108		0.739931		down	0.108136																X
CPT1A	down	0.507568		down	0.348356																X
CKB		3.18323e-15		down	2.08022e-08																X
MIR568	up	1			0.552305																X
AJAP1	up	0.192356			0.782939																X
ETS2	down	0.0118271		down	0.00176146																X
HIGD2A	down	0.0392491		down	0.299735																X
NR1D1	down	7.9188e-32		down	8.95321e-22																X
MIR3658	down	0.310803			0.758424																X
COL6A3		0.338519		up	6.56287e-05																X
OGDH																					X
SNORD32A	down	1.57715e-09		down	3.38899e-07	X																X
IRF2BPL		3.81484e-07		down	8.29919e-07																	X
HP1BP3		1		up	0.848568																	X
TMEM2																						X
RPS16P5	down	2.63838e-44		down	4.00531e-32																	X
GINM1		0.921961		down	0.637478																	X
JUP		3.92811e-07		up	1.83807e-05																	X
BCL2L2-PABPN1		0.0273554		down	0.133503	X																	X
GLT8D2		0.487612		up	0.51529	X																	X
ERH	down	0.0267818		down	0.0160068	X																	X
HNRNPD		0.000315273		down	0.0464183	X																	X
PITX2																							X
FOXC1		0.00188029		down	0.00161705																		X
MIR6850		0.000236641		down	0.0333917																		X
RNU1-1	down	8.62395e-50		down	1.79606e-29																		X
RNU1-2	down	8.62395e-50		down	1.79606e-29																		X
RNU1-3	down	8.62395e-50		down	1.79606e-29																		X
RNU1-28P	down	8.62395e-50		down	1.79606e-29																		X
RNVU1-18	down	8.62395e-50		down	1.79606e-29																		X
RNU1-27P	down	8.62395e-50		down	1.79606e-29																		X
RNU1-4	down	8.62395e-50		down	1.79606e-29																		X
PLCD3	up	0.547891		up	0.830116																		X
SNORD107	down	0.406788		down	0.153447																		X
PCDHGB7	up	0.563465			0.737507																		X
FGFR2	up	0.00431895		up	0.408077																		X
SNORD116-4																							X
CRLF1																							X
PTPRU	down	1			0.784649																		X
