# Supplementary material for: Transcriptomic meta-analysis reveals ERRα-mediated oxidative phosphorylation is downregulated in Fuchs’ endothelial corneal dystrophy
Source: PLoS One. 2023 Dec 14;18(12):e0295542. doi: 10.1371/journal.pone.0295542 (PMC10721014; doi:10.1371/journal.pone.0295542)
Supplement: S6 Table — Sheet 1 contains the summary information; sheets 2 to 5 contain pathway analysis results for red, brown, blue, and purple module pairs, respectively. (XLSX) [file pone.0295542.s007.xlsx]

## Sheet: Table.S6.1
Table S6. Shared modules of gene co-expression networks of RE+ or RE- and their enriched biological processes
Sheet 1: summary
FECD_RE+	FECD_RE-	Number of Intersected genes	Biological processes enriched in intersected genes *	Number of shared significant DEGs	Shared significant DEGs
Red	Red	152	mitochondrial respiratory chain complex assembly	77	ENO1;PKM;ATP5B;SFRP1;COX5B;COX7C;COX4I1;TPI1;HIST4H4;PGK1;PRDX2;COX7B;ATP5A1;ATP5O;PRDX5;ATP5I;MIR4721;UQCRH;MIF;NDUFB9;COX6B1;ALDOC;EIF4A2;LDHB;EIF3K;NDUFA13;NDUFA1;PEBP1;UQCRC1;COX6A1;BNIP3;SUCO;GHITM;GPI;CCDC144CP;AHCYL1;ATP5H;COX7A2;COX6C;ATP5C1;SLC25A5;UQCRC2;FAM162A;ENO2;CHCHD2;NDUFV1;SNORA5A;CYC1;VDAC3;STK35;SOD1;NDUFB2;NDUFB8;HPS5;ATP5G1;NDUFB7;NDUFAB1;ECHS1;MDH1;ATP5F1;ATP5G3;COX7A1;PRDX…
			tricarboxylic acid metabolic process
			nucleoside triphosphate metabolic process
Brown	Brown	53	translational initiation	4	NME1-NME2;NME2;MIR4426;RPL34
			ribonucleoprotein complex biogenesis
			regulation of cellular amide metabolic process
Blue	Blue	96	podosome assembly	15	SPARC;SERPINE2;TAGLN2;GNS;LOXL1;MIR198;COL1A2;FSTL1;PALLD;GAS1;MAGED1;PLD3;JUNB;SOD2;MCL1
			response to interleukin-12
			regulation of defense response to virus by virus
Purple	Purple	14	RNA splicing	5	VEGFA;SNORD2;CCNL1;RBM39;IDI1
			mRNA processing
Yellow	Yellow	24	(No signficantly enriched process)	2	SERP1;SRP9
Blue	Magenta	28	(No signficantly enriched process)	3	IGFBP2;PAMR1;MDK
Pink	Pink	17	(No signficantly enriched process)	1	ERRFI1

## Sheet: Table.S6.2
Table S6. Shared modules of gene co-expression networks of RE+ or RE- and their enriched biological processes
Sheet 2: pathway analysis of the red module pair
geneSet	description	overlap	enrichmentRatio	FDR	geneName
GO:0009259	ribonucleotide metabolic process	41	9.26976	0	ENO1;GAPDH;PKM;COX5B;COX7C;COX4I1;TPI1;PGK1;ATP1B1;ALDOA;PFKP;UQCRH;NDUFB9;ALDOC;NDUFA1;UQCRC1;COX6A1;GPI;PGAM1;COX7A2;SDHA;UQCRC2;ENO2;NDUFB10;NDUFV1;COX5A;CYC1;NDUFB2;NDUFB8;NDUFB7;NDUFAB1;COX7A1;UQCRFS1;OGDHL;CYCS;NDUFB5;RORA;NDUFC1;SDHD;UQCR10;NDUFS1
GO:0006091	generation of precursor metabolites and energy	49	11.8108	0	ENO1;GAPDH;PKM;COX5B;COX7C;COX4I1;TPI1;PGK1;ALDOA;COX7B;PFKP;UQCRH;NDUFB9;COX6B1;ALDOC;NDUFA1;UQCRC1;COX6A1;BNIP3;GPI;PGAM1;COX7A2;COX6C;SDHA;UQCRC2;ENO2;NDUFB10;NDUFV1;NQO1;COX5A;CYC1;NDUFB2;NDUFB8;NDUFB7;NDUFAB1;MDH1;COX7A1;UQCRFS1;OGDHL;CYCS;NNT;NDUFB5;COX20;SDHB;IDH3A;NDUFC1;SDHD;UQCR10;NDUFS1
GO:0009123	nucleoside monophosphate metabolic process	40	14.0867	0	ENO1;GAPDH;PKM;COX5B;COX7C;COX4I1;TPI1;PGK1;ATP1B1;ALDOA;PFKP;UQCRH;NDUFB9;ALDOC;NDUFA1;UQCRC1;COX6A1;GPI;PGAM1;COX7A2;SDHA;UQCRC2;ENO2;NDUFB10;NDUFV1;COX5A;CYC1;NDUFB2;NDUFB8;NDUFB7;NDUFAB1;COX7A1;UQCRFS1;OGDHL;CYCS;NDUFB5;NDUFC1;SDHD;UQCR10;NDUFS1
GO:0009141	nucleoside triphosphate metabolic process	40	14.8744	0	ENO1;GAPDH;PKM;COX5B;COX7C;COX4I1;TPI1;PGK1;ATP1B1;ALDOA;PFKP;UQCRH;NDUFB9;ALDOC;NDUFA1;UQCRC1;COX6A1;GPI;PGAM1;COX7A2;SDHA;UQCRC2;ENO2;NDUFB10;NDUFV1;COX5A;CYC1;NDUFB2;NDUFB8;NDUFB7;NDUFAB1;COX7A1;UQCRFS1;OGDHL;CYCS;NDUFB5;NDUFC1;SDHD;UQCR10;NDUFS1
GO:0033108	mitochondrial respiratory chain complex assembly	14	16.4858	1.94778e-11	NDUFB9;NDUFA13;NDUFA1;NDUFB10;NDUFV1;NDUFB2;NDUFB8;NDUFB7;NDUFAB1;NDUFB5;COX20;NDUFC1;UQCR10;NDUFS1
GO:0010257	NADH dehydrogenase complex assembly	12	21.1961	4.33154e-11	NDUFB9;NDUFA13;NDUFA1;NDUFB10;NDUFV1;NDUFB2;NDUFB8;NDUFB7;NDUFAB1;NDUFB5;NDUFC1;NDUFS1
GO:0006090	pyruvate metabolic process	13	12.7791	3.06442e-09	ENO1;GAPDH;PKM;TPI1;PGK1;ALDOA;PFKP;ALDOC;LDHB;GPI;PGAM1;ENO2;OGDHL
GO:0046939	nucleotide phosphorylation	12	14.1307	4.86788e-09	ENO1;GAPDH;PKM;TPI1;PGK1;ALDOA;PFKP;ALDOC;GPI;PGAM1;ENO2;OGDHL
GO:0072524	pyridine-containing compound metabolic process	14	10.3441	7.08893e-09	ENO1;GAPDH;PKM;TPI1;PGK1;ALDOA;PFKP;ALDOC;GPI;PGAM1;ENO2;MDH1;OGDHL;NNT
GO:0009132	nucleoside diphosphate metabolic process	12	11.5944	4.08493e-08	ENO1;GAPDH;PKM;TPI1;PGK1;ALDOA;PFKP;ALDOC;GPI;PGAM1;ENO2;OGDHL
GO:1902600	proton transmembrane transport	13	9.24274	1.158e-07	ATP1A1;COX5B;COX7C;COX4I1;COX7B;COX6B1;COX6A1;COX7A2;COX6C;COX5A;CYC1;COX7A1;NNT
GO:0016052	carbohydrate catabolic process	12	8.75193	8.67583e-07	ENO1;GAPDH;PKM;TPI1;PGK1;ALDOA;PFKP;ALDOC;GPI;PGAM1;ENO2;OGDHL
GO:0016051	carbohydrate biosynthetic process	13	7.16876	1.97124e-06	ENO1;GAPDH;TPI1;PGK1;ALDOA;ALDOC;GPI;ADCYAP1R1;PGAM1;ENO2;B3GNT7;NDUFAB1;MDH1
GO:0046434	organophosphate catabolic process	13	7.16876	1.97124e-06	ENO1;GAPDH;PKM;TPI1;PGK1;ALDOA;PFKP;ALDOC;GPI;PGAM1;ENO2;OGDHL;SYNJ1
GO:0072350	tricarboxylic acid metabolic process	7	20.8242	2.05338e-06	SDHA;MDH1;OGDHL;NNT;SDHB;IDH3A;SDHD
GO:0046390	ribose phosphate biosynthetic process	14	6.20644	3.05636e-06	ENO1;GAPDH;PKM;COX5B;TPI1;PGK1;ALDOA;PFKP;ALDOC;GPI;PGAM1;ENO2;CYC1;OGDHL
GO:0016999	antibiotic metabolic process	11	8.57589	3.14767e-06	PRDX2;PRDX5;SDHA;SOD1;MDH1;PRDX3;OGDHL;NNT;SDHB;IDH3A;SDHD
GO:0034404	nucleobase-containing small molecule biosynthetic process	12	7.37255	3.91333e-06	ENO1;GAPDH;PKM;TPI1;PGK1;ALDOA;PFKP;ALDOC;GPI;PGAM1;ENO2;OGDHL
GO:0072522	purine-containing compound biosynthetic process	14	5.9275	4.5554e-06	ENO1;GAPDH;PKM;COX5B;TPI1;PGK1;ALDOA;PFKP;ALDOC;GPI;PGAM1;ENO2;CYC1;OGDHL
GO:0005996	monosaccharide metabolic process	14	5.65229	7.76798e-06	ENO1;GAPDH;PKM;TPI1;PGK1;ALDOA;PFKP;ALDOC;GPI;PGAM1;ENO2;TFAP2B;MDH1;RORA
GO:0051188	cofactor biosynthetic process	13	5.24856	4.80372e-05	ENO1;GAPDH;PKM;TPI1;PGK1;ALDOA;PFKP;ALDOC;GPI;PGAM1;ENO2;SOD1;OGDHL
GO:1901293	nucleoside phosphate biosynthetic process	14	4.61411	8.04154e-05	ENO1;GAPDH;PKM;COX5B;TPI1;PGK1;ALDOA;PFKP;ALDOC;GPI;PGAM1;ENO2;CYC1;OGDHL
GO:0016053	organic acid biosynthetic process	15	4.22865	9.58485e-05	ENO1;GAPDH;PKM;TPI1;PGK1;ALDOA;PFKP;MIF;ALDOC;GPI;PGAM1;ENO2;NDUFAB1;OGDHL;CRABP2
GO:0072593	reactive oxygen species metabolic process	12	5.29902	0.00010012	PRDX2;PRDX5;NDUFA13;BNIP3;CAV1;NQO1;SOD1;DNM2;PRDX3;NNT;RORA;NDUFS1
GO:0006732	coenzyme metabolic process	14	4.47074	0.00010227	ENO1;GAPDH;PKM;TPI1;PGK1;ALDOA;PFKP;ALDOC;GPI;PGAM1;ENO2;MDH1;OGDHL;NNT
GO:0052547	regulation of peptidase activity	15	4.05667	0.000140757	GAPDH;APP;SERPINF1;PRDX5;SERPINI1;NDUFA13;PEBP1;BCL2L13;PCOLCE;GPI;CAV1;FAM162A;TFAP2B;PRDX3;CYCS
GO:0044282	small molecule catabolic process	13	3.41766	0.00355427	ENO1;GAPDH;PKM;TPI1;PGK1;ALDOA;PFKP;ALDOC;GPI;PGAM1;ENO2;ECHS1;SYNJ1
GO:2001233	regulation of apoptotic signaling pathway	12	3.52351	0.004787	ENO1;SFRP1;FGF10;MIF;NDUFA13;BNIP3;SLC25A5;CAV1;FAM162A;MAL;SOD1;VDAC2
GO:0070482	response to oxygen levels	11	3.68992	0.00588573	ENO1;PKM;SFRP1;PGK1;ATP1B1;BNIP3;CAV1;FAM162A;CHCHD2;RORA;POLB
GO:0045454	cell redox homeostasis	5	8.43625	0.00884895	PRDX2;PRDX5;PRDX3;NNT;TMX2
GO:0009636	response to toxic substance	13	2.94508	0.0131205	CA3;PRDX2;PRDX5;PEBP1;BNIP3;ADCYAP1R1;NQO1;SOD1;DNM2;PRDX3;NNT;TUFM;POLB
GO:0046677	response to antibiotic	10	3.5774	0.0133264	CA3;PEBP1;BNIP3;ADCYAP1R1;NQO1;SOD1;PRDX3;UQCRFS1;TUFM;POLB
GO:0070997	neuron death	10	3.47833	0.0160707	GAPDH;APP;SERPINF1;BNIP3;GPI;FAM162A;NQO1;TFAP2B;SOD1;POLB
GO:0045862	positive regulation of proteolysis	10	3.2958	0.0235704	ENO1;APP;NDUFA13;BCL2L13;PCOLCE;TRIB2;CAV1;FAM162A;SPON1;CYCS
GO:0097193	intrinsic apoptotic signaling pathway	9	3.56987	0.0236573	ENO1;MIF;NDUFA13;BNIP3;CAV1;SOD1;VDAC2;CYCS;POLB
GO:0097305	response to alcohol	8	3.91501	0.024479	CA3;SFRP1;PEBP1;ADCYAP1R1;NQO1;SOD1;TUFM;POLB
GO:0042391	regulation of membrane potential	11	3.00363	0.0257834	APP;ATP1A1;ATP1B1;CXADR;BNIP3;CAV1;SOD1;ADRB2;PRDX3;NNT;NDUFS1
GO:0006979	response to oxidative stress	11	2.88516	0.0346231	CA3;APP;PRDX2;PRDX5;PEBP1;BNIP3;NQO1;SOD1;DNM2;PRDX3;CYCS
GO:0010644	cell communication by electrical coupling	3	12.1121	0.041088	ATP1A1;ATP1B1;CAV1
GO:0043270	positive regulation of ion transport	8	3.5053	0.0443421	ATP1B1;MIF;ADCYAP1R1;AHCYL1;CAV1;ADRB2;DNM2;VAMP8
GO:0051187	cofactor catabolic process	4	7.17751	0.0482521	PRDX2;PRDX5;PRDX3;NNT
GO:0051701	interaction with host	7	3.8228	0.0487668	GAPDH;DDB1;CXADR;CAV1;SLC25A6;NCAM1;VAMP8
GO:0048771	tissue remodeling	6	4.40438	0.0487668	SFRP1;FGF10;SUCO;THBS4;CAV1;ADRB2

## Sheet: Table.S6.3
Table S6. Shared modules of gene co-expression networks of RE+ or RE- and their enriched biological processes
Sheet 3: pathway analysis of the brown module pair
geneSet	description	overlap	enrichmentRatio	FDR	geneName
GO:0022613	ribonucleoprotein complex biogenesis	24	16.8284	0	RPS6;RPL3;RPS8;RPL7;RPL13A;RPL26;RPL5;RPL24;RPS14;RPL35;RPL10A;RPL27;RPLP0;RPS16;RPL6;RPS19;RPS7;RPS5;RPS10;RPSA;RPS24;RPS23;EIF3H;EIF3L
GO:0006605	protein targeting	40	29.9535	0	RPS4X;RPS6;RPL23;RPL3;RPS8;RPL4;RPL19;RPL7;RPL13A;RPLP1;RPL26;RPL5;RPL24;RPS15A;RPS12;RPS14;RPL35;RPL10A;RPL41;RPL27;RPS13;RPLP0;RPS16;RPL6;RPL34;RPL29;RPS19;RPS7;RPL17;RPS3A;RPS5;RPS3;RPL32;RPS10;RPSA;RPS24;RPL37;RPS18;RPS23;RPL15
GO:0006401	RNA catabolic process	40	36.1901	0	RPS4X;RPS6;RPL23;RPL3;RPS8;RPL4;RPL19;RPL7;RPL13A;RPLP1;RPL26;RPL5;RPL24;RPS15A;RPS12;RPS14;RPL35;RPL10A;RPL41;RPL27;RPS13;RPLP0;RPS16;RPL6;RPL34;RPL29;RPS19;RPS7;RPL17;RPS3A;RPS5;RPS3;RPL32;RPS10;RPSA;RPS24;RPL37;RPS18;RPS23;RPL15
GO:0090150	establishment of protein localization to membrane	40	39.4276	0	RPS4X;RPS6;RPL23;RPL3;RPS8;RPL4;RPL19;RPL7;RPL13A;RPLP1;RPL26;RPL5;RPL24;RPS15A;RPS12;RPS14;RPL35;RPL10A;RPL41;RPL27;RPS13;RPLP0;RPS16;RPL6;RPL34;RPL29;RPS19;RPS7;RPL17;RPS3A;RPS5;RPS3;RPL32;RPS10;RPSA;RPS24;RPL37;RPS18;RPS23;RPL15
GO:0006413	translational initiation	42	67.4889	0	RPS4X;RPS6;RPL23;RPL3;RPS8;RPL4;RPL19;RPL7;RPL13A;RPLP1;RPL26;RPL5;RPL24;RPS15A;RPS12;RPS14;RPL35;RPL10A;RPL41;RPL27;RPS13;RPLP0;RPS16;RPL6;RPL34;RPL29;RPS19;RPS7;RPL17;RPS3A;RPS5;RPS3;RPL32;RPS10;RPSA;RPS24;RPL37;RPS18;RPS23;EIF3H;RPL15;EIF3L
GO:0070972	protein localization to endoplasmic reticulum	40	90.0791	0	RPS4X;RPS6;RPL23;RPL3;RPS8;RPL4;RPL19;RPL7;RPL13A;RPLP1;RPL26;RPL5;RPL24;RPS15A;RPS12;RPS14;RPL35;RPL10A;RPL41;RPL27;RPS13;RPLP0;RPS16;RPL6;RPL34;RPL29;RPS19;RPS7;RPL17;RPS3A;RPS5;RPS3;RPL32;RPS10;RPSA;RPS24;RPL37;RPS18;RPS23;RPL15
GO:0002181	cytoplasmic translation	17	57.0093	0	RPL19;RPL13A;RPLP1;RPL26;RPL24;RPL10A;RPL41;RPLP0;RPL6;RPL29;RPL17;RPL32;RPL17-C18orf32;RPS23;EIF3H;RPL15;EIF3L
GO:0016072	rRNA metabolic process	14	18.3021	1.46272e-12	RPS6;RPS8;RPL7;RPL26;RPL5;RPS14;RPL35;RPL10A;RPL27;RPS16;RPS19;RPS7;RPSA;RPS24
GO:0071826	ribonucleoprotein complex subunit organization	14	17.6298	2.19146e-12	RPL3;RPL13A;RPL5;RPL24;RPS14;RPLP0;RPL6;RPS19;RPS5;RPS10;RPSA;RPS23;EIF3H;EIF3L
GO:0034470	ncRNA processing	14	11.7692	4.92096e-10	RPS6;RPS8;RPL7;RPL26;RPL5;RPS14;RPL35;RPL10A;RPL27;RPS16;RPS19;RPS7;RPSA;RPS24
GO:0034248	regulation of cellular amide metabolic process	8	6.41082	0.00227697	RPS4X;EEF1A1;RPL13A;RPL26;RPL5;RPS14;RPS3;EIF3H

## Sheet: Table.S6.4
Table S6. Shared modules of gene co-expression networks of RE+ or RE- and their enriched biological processes
Sheet 4: pathway analysis of the blue module pair
geneSet	description	overlap	enrichmentRatio	FDR	geneName
GO:0002446	neutrophil mediated immunity	16	5.42852	1.46667e-05	PSAP;FTL;ANXA2;EEF2;CST3;NPC2;B2M;GSN;GNS;CTSD;RHOA;SLC2A3;DDOST;CTSB;LAMP1;CAP1
GO:0036230	granulocyte activation	16	5.38509	1.46667e-05	PSAP;FTL;ANXA2;EEF2;CST3;NPC2;B2M;GSN;GNS;CTSD;RHOA;SLC2A3;DDOST;CTSB;LAMP1;CAP1
GO:0070671	response to interleukin-12	6	20.6062	0.000108305	ANXA2;SOD2;CFL1;P4HB;MSN;ARF1
GO:0043062	extracellular structure organization	13	5.46923	0.000108305	THBS1;COL1A2;SPARC;ANXA2;CST3;HTRA1;COL5A2;TIMP1;GSN;LRP1;P4HB;ARF1;HSPG2
GO:0097006	regulation of plasma lipoprotein particle levels	7	13.8587	0.000108305	ANXA2;NPC2;P4HB;HDLBP;AP2M1;ARF1;CLTA
GO:0019882	antigen processing and presentation	9	8.85706	0.000108305	THBS1;CD74;B2M;CALR;PDIA3;CTSD;AP2M1;ARF1;CLTA
GO:0019058	viral life cycle	11	6.49518	0.000108305	ANXA2;CD74;PPIB;GSN;LGALS1;IFITM2;UBB;CD81;CTSB;P4HB;LAMP1
GO:0006898	receptor-mediated endocytosis	11	6.44991	0.000108305	SPARC;ANXA2;B2M;CALR;CD81;LRP1;AP2M1;ARF1;CLTA;HSPG2;CAP1
GO:0042176	regulation of protein catabolic process	12	5.45786	0.000173933	ANXA2;SERPINE2;CST3;TIMP1;PTTG1IP;OAZ1;UBB;FLNA;CD81;LRP1;OS9;MSN
GO:2001233	regulation of apoptotic signaling pathway	12	5.24522	0.000236325	THBS1;CD74;SOD2;GSN;MCL1;PTTG1IP;UBB;PDIA3;TMBIM6;MAGED1;P4HB;PEA15
GO:0034109	homotypic cell-cell adhesion	6	12.9449	0.000522007	ACTG1;ACTB;SERPINE2;LGALS1;MYL12A;FLNA
GO:0002576	platelet degranulation	7	9.2755	0.000707248	PSAP;THBS1;SPARC;TAGLN2;TIMP1;MAGED2;FLNA
GO:0043900	regulation of multi-organism process	11	5.04394	0.000707248	ANXA2;CD74;HTRA1;TIMP1;PPIB;CALR;GSN;LGALS1;IFITM2;CFL1;P4HB
GO:0001101	response to acid chemical	10	5.0688	0.00163016	IGFBP7;COL1A2;SPARC;EEF2;COL5A2;GSN;CFL1;RHOA;TMBIM6;GNB1
GO:0051701	interaction with host	8	6.50373	0.00177918	CD74;GSN;LGALS1;IFITM2;CD81;CTSB;P4HB;LAMP1
GO:0050817	coagulation	9	4.64588	0.00716697	THBS1;ACTG1;COL1A2;ACTB;ANXA2;SERPINE2;MYL12A;FLNA;GNB1
GO:0034341	response to interferon-gamma	7	6.13536	0.00722378	VIM;ACTG1;B2M;GSN;IFITM2;SEC61A1;MT2A
GO:2000147	positive regulation of cell motility	11	3.75482	0.00743085	THBS1;SPARC;ANXA1;CD74;CEMIP;CALR;SOD2;CD151;RHOA;FLNA;PFN1
GO:0071900	regulation of protein serine/threonine kinase activity	11	3.7246	0.0075538	THBS1;ACTB;CD74;CEMIP;UBB;RHOA;CD81;MAGED1;SHC1;CDKN1A;PEA15
GO:0031647	regulation of protein stability	8	5.04222	0.00772129	PPIB;CALR;GSN;FLNA;CD81;CDKN1A;PFN1;LAMP1
GO:0034976	response to endoplasmic reticulum stress	8	5.02341	0.00772129	THBS1;EEF2;CALR;PDIA3;TMBIM6;SHC1;OS9;P4HB
GO:0071800	podosome assembly	3	25.2426	0.00823575	GSN;RHOA;MSN
GO:0002064	epithelial cell development	7	5.71839	0.00823575	VIM;PSAP;PALLD;FLNA;FOSL2;CDKN1A;MSN
GO:0006457	protein folding	7	5.60947	0.00887667	CD74;B2M;PPIB;CALR;PDIA3;P4HB;GNB1
GO:0031532	actin cytoskeleton reorganization	5	8.7648	0.00893653	ANXA1;GSN;RHOA;FLNA;SHC1
GO:0043687	post-translational protein modification	9	4.2071	0.00893653	IGFBP7;FSTL1;CST3;TIMP1;PPIB;LGALS1;LMO7;P4HB;PSMB4
GO:0097193	intrinsic apoptotic signaling pathway	8	4.72376	0.00893653	CD74;SOD2;MCL1;PTTG1IP;UBB;TMBIM6;CDKN1A;P4HB
GO:0032970	regulation of actin filament-based process	9	4.18386	0.00893653	TMSB10;TPM1;GSN;CFL1;RHOA;FLNA;LRP1;PFN1;ARF1
GO:0044706	multi-multicellular organism process	7	5.40362	0.00922066	IGFBP7;SERPINE2;JUNB;TIMP1;CALR;MAGED2;CTSB
GO:0001667	ameboidal-type cell migration	9	3.97521	0.0118455	THBS1;SPARC;ANXA1;TIMP1;CALR;CFL1;RHOA;PFN1;CAP1
GO:0010324	membrane invagination	4	11.2189	0.0118455	THBS1;GSN;RHOA;ARF1
GO:0097305	response to alcohol	7	5.09952	0.0118455	IGFBP7;SPARC;EEF2;GSN;RHOA;CDKN1A;GNB1
GO:0007015	actin filament organization	9	3.9035	0.0125724	TMSB10;TPM1;GSN;CFL1;RHOA;FLNA;PFN1;ARF1;CAP1
GO:0006909	phagocytosis	7	4.94953	0.0133247	THBS1;ACTG1;ACTB;ANXA1;CALR;GSN;LRP1
GO:0050690	regulation of defense response to virus by virus	3	17.4087	0.0160899	B2M;AP2M1;ARF1
GO:0009636	response to toxic substance	10	3.37243	0.0167466	PSAP;ACTB;SPARC;EEF2;ANXA1;SOD2;GSN;RHOA;CDKN1A;MT2A
GO:0060627	regulation of vesicle-mediated transport	10	3.37243	0.0167466	ANXA2;ANXA1;B2M;CALR;CD151;GAS1;LRP1;MSN;ARF1;LAMP1
GO:1902903	regulation of supramolecular fiber organization	8	4.09201	0.0167466	TMSB10;TPM1;GSN;CFL1;RHOA;FLNA;PFN1;ARF1
GO:0043112	receptor metabolic process	6	5.51751	0.0167494	ANXA2;CD81;LRP1;AP2M1;ARF1;CLTA
GO:0007162	negative regulation of cell adhesion	7	4.58361	0.0178281	THBS1;ANXA1;SERPINE2;CD74;LGALS1;RHOA;PLXNB2
GO:0032386	regulation of intracellular transport	9	3.589	0.0183969	ANXA2;CEMIP;OAZ1;GAS1;FLNA;OS9;MSN;ARF1;LAMP1
GO:1901654	response to ketone	6	5.34235	0.0183969	IGFBP7;THBS1;CALR;CDKN1A;GNB1;MSN
GO:0042063	gliogenesis	7	4.44524	0.0198343	VIM;EEF2;ANXA1;SERPINE2;GSN;RHOA;LRP1
GO:0048013	ephrin receptor signaling pathway	4	8.4142	0.0246852	ACTG1;ACTB;RHOA;AP2M1
GO:0070972	protein localization to endoplasmic reticulum	5	6.14176	0.0246852	RPS2;RPL18A;TRAM1;OS9;SEC61A1
GO:0010959	regulation of metal ion transport	8	3.73965	0.0246852	ANXA2;SERPINE2;CEMIP;B2M;RHOA;TMBIM6;FLNA;ARF1
GO:0042110	T cell activation	9	3.35079	0.0254452	ANXA1;CD74;B2M;GSN;LGALS1;CD151;RHOA;DDOST;MSN
GO:0009895	negative regulation of catabolic process	7	4.17726	0.0254452	ANXA2;SERPINE2;CST3;TIMP1;MCL1;FLNA;OS9
GO:0048144	fibroblast proliferation	4	8.01353	0.0271316	ANXA2;CD74;FOSL2;CDKN1A
GO:0022604	regulation of cell morphogenesis	9	3.20202	0.0333179	SPARC;ANXA1;TPM1;CALR;CFL1;RHOA;FLNA;PLXNB2;MSN
GO:1903034	regulation of response to wounding	5	5.53566	0.0340817	THBS1;ANXA2;ANXA1;SERPINE2;CDKN1A
GO:0048545	response to steroid hormone	8	3.46978	0.0340817	IGFBP7;THBS1;SPARC;ANXA1;CALR;FHL2;RHOA;CDKN1A
GO:0007568	aging	7	3.88775	0.0340817	EEF2;TIMP1;CALR;SOD2;GSN;LRP1;CDKN1A
GO:0002009	morphogenesis of an epithelium	9	3.15533	0.0340817	CFL1;CD151;RHOA;FLNA;MAGED1;PLXNB2;MSN;PFN1;AP2M1
GO:0050878	regulation of body fluid levels	9	3.13573	0.0349009	THBS1;ACTG1;COL1A2;ACTB;ANXA2;SERPINE2;MYL12A;FLNA;GNB1
GO:0090066	regulation of anatomical structure size	9	3.10997	0.0359751	TMSB10;SOD2;GSN;CFL1;RHOA;MSN;PFN1;AP2M1;ARF1
GO:0051235	maintenance of location	7	3.81226	0.0359751	FTL;TMSB10;CEMIP;CALR;GSN;FLNA;OS9
GO:0050867	positive regulation of cell activation	7	3.79996	0.036	THBS1;ANXA1;CD74;LGALS1;RHOA;CD81;LAMP1
GO:0032963	collagen metabolic process	4	6.93955	0.0377285	VIM;CST3;CTSD;CTSB
GO:1902532	negative regulation of intracellular signal transduction	9	3.05971	0.0377285	THBS1;SERPINE2;CD74;SOD2;FHL2;MCL1;PTTG1IP;RHOA;TMBIM6
GO:0051493	regulation of cytoskeleton organization	9	3.02911	0.0396862	TMSB10;TPM1;GSN;CFL1;RHOA;FLNA;LRP1;PFN1;ARF1
GO:0051604	protein maturation	7	3.65835	0.0416036	THBS1;ANXA2;SERPINE2;CALR;GSN;GAS1;CD81
GO:0006605	protein targeting	8	3.26765	0.0417529	RPS2;CEMIP;RPL18A;GABARAP;UBB;TRAM1;OS9;SEC61A1
GO:0007178	transmembrane receptor protein serine/threonine kinase signaling pathway	7	3.59143	0.0446282	VIM;THBS1;COL1A2;FSTL1;HTRA1;UBB;RHOA
GO:0050900	leukocyte migration	8	3.21306	0.044832	THBS1;COL1A2;ANXA1;CD74;CALR;RHOA;SHC1;MSN
GO:0031345	negative regulation of cell projection organization	5	4.80812	0.0487254	VIM;B2M;LGALS1;RHOA;LRP1
GO:0061458	reproductive system development	8	3.1455	0.0487254	PSAP;ANXA1;SERPINE2;HTRA1;JUNB;UBB;FLNA;CTSB
GO:0070482	response to oxygen levels	7	3.49552	0.0487254	THBS1;UBB;RHOA;TMBIM6;CDKN1A;P4HB;GNB1
GO:0070206	protein trimerization	3	9.34912	0.0493027	COL1A2;CD74;GNB1
GO:1905475	regulation of protein localization to membrane	5	4.75379	0.0493027	ACTB;CEMIP;GSN;LRP1;AP2M1

## Sheet: Table.S6.5
Table S6. Shared modules of gene co-expression networks of RE+ or RE- and their enriched biological processes
Sheet 5: pathway analysis of the purple module pair
geneSet	description	overlap	enrichmentRatio	FDR	geneName
GO:0008380	RNA splicing	5	17.7566	0.00329475	DDX5;HNRNPH1;SRSF11;RBM39;SRSF2
GO:0006397	mRNA processing	5	15.2043	0.00351976	DDX5;HNRNPH1;SRSF11;RBM39;SRSF2
