# Supplementary material for: Transcriptomic meta-analysis reveals ERRα-mediated oxidative phosphorylation is downregulated in Fuchs’ endothelial corneal dystrophy
Source: PLoS One. 2023 Dec 14;18(12):e0295542. doi: 10.1371/journal.pone.0295542 (PMC10721014; doi:10.1371/journal.pone.0295542)
Supplement: S7 Table — Sheet 1 contains the shared biological processes; sheets 2 and 3 contain RE+ and RE- enriched processes, respectively. (XLSX) [file pone.0295542.s008.xlsx]

## Sheet: Table.S7.1
Table S7. Gene set enrichment analysis (GSEA) of MitoCarta genes with a consistent direction change of expression levels among individual studies of RE+ or RE-
Sheet 1: shared process between RE+ and RE-
MitoPathways	MitoPathways.Hierarchy	normalizedEnrichmentScore.RE+	FDR.RE+	size.RE+	leadingEdgeNum.RE+	geneName.RE+	normalizedEnrichmentScore.RE-	FDR.RE-	size.RE-	leadingEdgeNum.RE-	geneName.RE-	inersectGenes	JaccardIndex
CI_subunits	OXPHOS.Complex_I.CI_subunits	-2.04688	0	34	28	NDUFA1;NDUFA10;NDUFA12;NDUFA13;NDUFA2;NDUFA3;NDUFA5;NDUFA6;NDUFA8;NDUFA9;NDUFAB1;NDUFB1;NDUFB11;NDUFB2;NDUFB3;NDUFB5;NDUFB6;NDUFB7;NDUFB8;NDUFB9;NDUFS1;NDUFS2;NDUFS3;NDUFS4;NDUFS5;NDUFS7;NDUFV1;NDUFV3	-2.46997	0	35	25	NDUFA1;NDUFA10;NDUFA12;NDUFA13;NDUFA2;NDUFA6;NDUFA8;NDUFA9;NDUFAB1;NDUFB10;NDUFB11;NDUFB2;NDUFB3;NDUFB5;NDUFB6;NDUFB7;NDUFB8;NDUFB9;NDUFC1;NDUFS1;NDUFS2;NDUFS3;NDUFS4;NDUFS8;NDUFV1	NDUFA1;NDUFA10;NDUFA12;NDUFA13;NDUFA2;NDUFA6;NDUFA8;NDUFA9;NDUFAB1;NDUFB11;NDUFB2;NDUFB3;NDUFB5;NDUFB6;NDUFB7;NDUFB8;NDUFB9;NDUFS1;NDUFS2;NDUFS3;NDUFS4;NDUFV1	0.709677
Complex_I	OXPHOS.Complex_I	-2.0772	0	46	33	FOXRED1;NDUFA1;NDUFA10;NDUFA11;NDUFA12;NDUFA13;NDUFA2;NDUFA3;NDUFA5;NDUFA6;NDUFA8;NDUFA9;NDUFAB1;NDUFAF3;NDUFAF4;NDUFB1;NDUFB11;NDUFB2;NDUFB3;NDUFB5;NDUFB6;NDUFB7;NDUFB8;NDUFB9;NDUFS1;NDUFS2;NDUFS3;NDUFS4;NDUFS5;NDUFS7;NDUFV1;NDUFV2;NDUFV3	-2.45599	0	44	36	AIFM1;ECSIT;FOXRED1;NDUFA1;NDUFA10;NDUFA11;NDUFA12;NDUFA13;NDUFA2;NDUFA5;NDUFA6;NDUFA8;NDUFA9;NDUFAB1;NDUFAF4;NDUFAF5;NDUFB1;NDUFB10;NDUFB11;NDUFB2;NDUFB3;NDUFB5;NDUFB6;NDUFB7;NDUFB8;NDUFB9;NDUFC1;NDUFS1;NDUFS2;NDUFS3;NDUFS4;NDUFS5;NDUFS8;NDUFV1;NDUFV2;NDUFV3	FOXRED1;NDUFA1;NDUFA10;NDUFA11;NDUFA12;NDUFA13;NDUFA2;NDUFA5;NDUFA6;NDUFA8;NDUFA9;NDUFAB1;NDUFAF4;NDUFB1;NDUFB11;NDUFB2;NDUFB3;NDUFB5;NDUFB6;NDUFB7;NDUFB8;NDUFB9;NDUFS1;NDUFS2;NDUFS3;NDUFS4;NDUFS5;NDUFV1;NDUFV2;NDUFV3	0.769231
OXPHOS	OXPHOS	-2.36863	0	97	63	ATPAF1;COX10;COX14;COX15;COX17;COX20;COX4I1;COX5B;COX6A1;COX6B1;COX6C;COX7A1;COX7A2;COX7A2L;COX7B;COX7C;COX8A;CYC1;CYCS;FOXRED1;HIGD1A;NDUFA1;NDUFA10;NDUFA12;NDUFA13;NDUFA2;NDUFA3;NDUFA4;NDUFA5;NDUFA6;NDUFA8;NDUFA9;NDUFAB1;NDUFAF4;NDUFB1;NDUFB11;NDUFB2;NDUFB3;NDUFB5;NDUFB6;NDUFB7;NDUFB8;NDUFB9;NDUFS1;NDUFS2;NDUFS3;NDUFS4;NDUFS5;NDUFS7;NDUFV1;NDUFV3;SDHB;SDHC;SDHD;SURF1;UQCR10;UQCR11;UQCRB;UQCRC1;…	-2.81136	0	105	63	ATPAF1;COX10;COX14;COX15;COX20;COX4I1;COX5A;COX5B;COX6A1;COX6A2;COX6B1;COX6C;COX7A1;COX7A2;COX7A2L;COX7B;COX7C;COX8A;CYC1;CYCS;ECSIT;FOXRED1;HIGD1A;LYRM7;NDUFA1;NDUFA10;NDUFA12;NDUFA13;NDUFA2;NDUFA4;NDUFA6;NDUFA8;NDUFA9;NDUFAB1;NDUFB10;NDUFB11;NDUFB2;NDUFB3;NDUFB5;NDUFB6;NDUFB7;NDUFB8;NDUFB9;NDUFC1;NDUFS1;NDUFS2;NDUFS3;NDUFS4;NDUFS8;NDUFV1;SDHA;SDHB;SDHD;SURF1;TTC19;UQCR10;UQCR11;UQCRB;UQCRC1;UQC…	ATPAF1;COX10;COX14;COX15;COX20;COX4I1;COX5B;COX6A1;COX6B1;COX6C;COX7A1;COX7A2;COX7A2L;COX7B;COX7C;COX8A;CYC1;CYCS;FOXRED1;HIGD1A;NDUFA1;NDUFA10;NDUFA12;NDUFA13;NDUFA2;NDUFA4;NDUFA6;NDUFA8;NDUFA9;NDUFAB1;NDUFB11;NDUFB2;NDUFB3;NDUFB5;NDUFB6;NDUFB7;NDUFB8;NDUFB9;NDUFS1;NDUFS2;NDUFS3;NDUFS4;NDUFV1;SDHB;SDHD;SURF1;UQCR10;UQCR11;UQCRB;UQCRC1;UQCRC2;UQCRFS1;UQCRH;UQCRQ	0.75
OXPHOS_subunits	OXPHOS.OXPHOS_subunits	-2.37415	0	60	46	COX4I1;COX5B;COX6A1;COX6B1;COX6C;COX7A1;COX7A2;COX7A2L;COX7B;COX7C;COX8A;CYC1;CYCS;NDUFA1;NDUFA10;NDUFA12;NDUFA13;NDUFA2;NDUFA4;NDUFA6;NDUFA8;NDUFA9;NDUFAB1;NDUFB11;NDUFB3;NDUFB5;NDUFB6;NDUFB7;NDUFB8;NDUFB9;NDUFS1;NDUFS2;NDUFS3;NDUFS4;NDUFS7;NDUFV1;SDHB;SDHD;UQCR10;UQCR11;UQCRB;UQCRC1;UQCRC2;UQCRFS1;UQCRH;UQCRQ	-2.95703	0	65	52	COX4I1;COX5A;COX5B;COX6A1;COX6A2;COX6B1;COX6C;COX7A1;COX7A2;COX7A2L;COX7B;COX7C;COX8A;CYC1;CYCS;NDUFA1;NDUFA10;NDUFA12;NDUFA13;NDUFA2;NDUFA4;NDUFA6;NDUFA8;NDUFA9;NDUFAB1;NDUFB10;NDUFB11;NDUFB2;NDUFB3;NDUFB5;NDUFB6;NDUFB7;NDUFB8;NDUFB9;NDUFC1;NDUFS1;NDUFS2;NDUFS3;NDUFS4;NDUFS8;NDUFV1;SDHA;SDHB;SDHD;UQCR10;UQCR11;UQCRB;UQCRC1;UQCRC2;UQCRFS1;UQCRH;UQCRQ	COX4I1;COX5B;COX6A1;COX6B1;COX6C;COX7A1;COX7A2;COX7A2L;COX7B;COX7C;COX8A;CYC1;CYCS;NDUFA1;NDUFA10;NDUFA12;NDUFA13;NDUFA2;NDUFA4;NDUFA6;NDUFA8;NDUFA9;NDUFAB1;NDUFB11;NDUFB3;NDUFB5;NDUFB6;NDUFB7;NDUFB8;NDUFB9;NDUFS1;NDUFS2;NDUFS3;NDUFS4;NDUFV1;SDHB;SDHD;UQCR10;UQCR11;UQCRB;UQCRC1;UQCRC2;UQCRFS1;UQCRH;UQCRQ	0.849057
Carbohydrate_metabolism	Metabolism.Carbohydrate_metabolism	-1.96685	0.000349101	32	20	ACAT1;CLYBL;DCXR;DLD;DLST;FH;HADHB;IDH3B;ME2;MPC1;OGDHL;PCCA;PDHB;PDHX;PDK1;SDHB;SDHC;SDHD;SUCLA2;SUCLG1	-2.54895	0	51	34	ABHD11;ACAA2;ACAT1;ACO2;CLYBL;CS;DCXR;DLAT;DLD;DLST;FAHD1;FH;HMGCL;IDH3A;IDH3B;LDHD;MPC1;MPC2;OGDHL;PCCA;PCCB;PDHA1;PDHX;PDK1;PDK4;SDHA;SDHB;SDHC;SDHD;SLC25A1;SLC25A10;SLC25A11;SUCLA2;SUCLG1	ACAT1;CLYBL;DCXR;DLD;DLST;FH;IDH3B;MPC1;OGDHL;PCCA;PDHX;PDK1;SDHB;SDHC;SDHD;SUCLA2;SUCLG1	0.459459
Complex_IV	OXPHOS.Complex_IV	-1.90781	0.000465468	32	18	COX14;COX15;COX17;COX20;COX4I1;COX5B;COX6A1;COX6B1;COX6C;COX7A1;COX7A2;COX7A2L;COX7B;COX7C;COX8A;HIGD1A;NDUFA4;SURF1	-2.25971	0	38	20	COX10;COX14;COX15;COX20;COX4I1;COX5A;COX5B;COX6A1;COX6A2;COX6B1;COX6C;COX7A1;COX7A2;COX7A2L;COX7B;COX7C;COX8A;HIGD1A;NDUFA4;SURF1	COX14;COX15;COX20;COX4I1;COX5B;COX6A1;COX6B1;COX6C;COX7A1;COX7A2;COX7A2L;COX7B;COX7C;COX8A;HIGD1A;NDUFA4;SURF1	0.809524
CIV_subunits	OXPHOS.Complex_IV.CIV_subunits	-1.92272	0.000523652	13	12	COX4I1;COX5B;COX6A1;COX6B1;COX6C;COX7A1;COX7A2;COX7A2L;COX7B;COX7C;COX8A;NDUFA4	-2.21051	0	15	14	COX4I1;COX5A;COX5B;COX6A1;COX6A2;COX6B1;COX6C;COX7A1;COX7A2;COX7A2L;COX7B;COX7C;COX8A;NDUFA4	COX4I1;COX5B;COX6A1;COX6B1;COX6C;COX7A1;COX7A2;COX7A2L;COX7B;COX7C;COX8A;NDUFA4	0.857143
Metals_and_cofactors	Metabolism.Metals_and_cofactors	-1.93106	0.000598459	54	26	BOLA1;BOLA3;CISD1;COASY;COQ10B;COQ5;COX10;COX15;COX17;CYC1;CYCS;CYP27B1;ETFDH;GRPEL1;ISCU;NDUFAB1;NDUFS1;NDUFS2;NDUFS7;NDUFV1;PANK2;SDHB;SDHC;SDHD;SLC25A3;UQCRFS1	-1.6629	0.0471934	76	35	ABCB6;ACO2;AIFM3;BOLA1;CISD1;COASY;COQ5;COX10;COX15;CYC1;CYCS;CYP11A1;CYP27B1;ETFDH;FDX1;GRPEL1;HSPA9;ISCA1;LYRM4;NDUFAB1;NDUFS1;NDUFS2;NDUFS8;NDUFV1;NFS1;NNT;NOCT;NTHL1;SDHB;SDHC;SDHD;SIRT3;SIRT5;SLC25A3;UQCRFS1	BOLA1;CISD1;COASY;COQ5;COX10;COX15;CYC1;CYCS;CYP27B1;ETFDH;GRPEL1;NDUFAB1;NDUFS1;NDUFS2;NDUFV1;SDHB;SDHC;SDHD;SLC25A3;UQCRFS1	0.487805
Complex_III	OXPHOS.Complex_III	-1.8818	0.000628382	12	9	CYC1;UQCR10;UQCR11;UQCRB;UQCRC1;UQCRC2;UQCRFS1;UQCRH;UQCRQ	-2.15331	0	13	11	CYC1;LYRM7;TTC19;UQCR10;UQCR11;UQCRB;UQCRC1;UQCRC2;UQCRFS1;UQCRH;UQCRQ	CYC1;UQCR10;UQCR11;UQCRB;UQCRC1;UQCRC2;UQCRFS1;UQCRH;UQCRQ	0.818182
CIII_subunits	OXPHOS.Complex_III.CIII_subunits	-1.87817	0.000761675	9	9	CYC1;UQCR10;UQCR11;UQCRB;UQCRC1;UQCRC2;UQCRFS1;UQCRH;UQCRQ	-2.08116	0.000334366	9	9	CYC1;UQCR10;UQCR11;UQCRB;UQCRC1;UQCRC2;UQCRFS1;UQCRH;UQCRQ	CYC1;UQCR10;UQCR11;UQCRB;UQCRC1;UQCRC2;UQCRFS1;UQCRH;UQCRQ	1
Translation	Mitochondrial_central_dogma.Translation	-1.86352	0.0010473	85	50	AURKAIP1;CHCHD1;COA3;COX14;DARS2;DDX28;GFM1;GFM2;GRSF1;LRPPRC;MARS2;MRPL12;MRPL15;MRPL18;MRPL2;MRPL20;MRPL21;MRPL24;MRPL35;MRPL39;MRPL40;MRPL41;MRPL47;MRPL48;MRPL51;MRPL53;MRPL54;MRPL57;MRPS10;MRPS12;MRPS16;MRPS18A;MRPS18B;MRPS21;MRPS22;MRPS24;MRPS28;MRPS31;MRPS33;MRPS35;MRPS36;MRPS7;MRPS9;NGRN;OXA1L;PTCD3;SLIRP;TUFM;VARS2;WARS2	-2.14723	0	96	48	AURKAIP1;CHCHD1;COA3;COX14;DARS2;FARS2;GATB;GFM1;LARS2;LRPPRC;MRPL12;MRPL2;MRPL20;MRPL21;MRPL23;MRPL24;MRPL34;MRPL35;MRPL40;MRPL41;MRPL47;MRPL51;MRPL53;MRPL54;MRPL57;MRPS12;MRPS14;MRPS15;MRPS18A;MRPS18B;MRPS21;MRPS22;MRPS24;MRPS26;MRPS28;MRPS30;MRPS33;MRPS5;MRPS7;MRPS9;NGRN;PARS2;PTCD3;SLIRP;TIMM21;TSFM;TUFM;WARS2	AURKAIP1;CHCHD1;COA3;COX14;DARS2;GFM1;LRPPRC;MRPL12;MRPL2;MRPL20;MRPL21;MRPL24;MRPL35;MRPL40;MRPL41;MRPL47;MRPL51;MRPL53;MRPL54;MRPL57;MRPS12;MRPS18A;MRPS18B;MRPS21;MRPS22;MRPS24;MRPS28;MRPS33;MRPS7;MRPS9;NGRN;PTCD3;SLIRP;TUFM;WARS2	0.555556
Mitochondrial_central_dogma	Mitochondrial_central_dogma	-1.86217	0.00112786	114	67	AURKAIP1;CHCHD1;COA3;COX14;DARS2;DDX28;ENDOG;FASTK;FASTKD1;FASTKD5;GFM1;GFM2;GRSF1;HSD17B10;LACTB2;LRPPRC;MARS2;MRPL12;MRPL15;MRPL18;MRPL2;MRPL20;MRPL21;MRPL24;MRPL35;MRPL39;MRPL40;MRPL41;MRPL47;MRPL48;MRPL51;MRPL53;MRPL54;MRPL57;MRPS10;MRPS12;MRPS16;MRPS18A;MRPS18B;MRPS21;MRPS22;MRPS24;MRPS28;MRPS31;MRPS33;MRPS35;MRPS36;MRPS7;MRPS9;NGRN;OXA1L;PNPT1;POLG2;POLQ;PTCD2;PTCD3;SLIRP;SSBP1;SUPV3L1;TBRG…	-2.12251	0	144	68	AARS2;AURKAIP1;CHCHD1;COA3;COX14;DARS2;ELAC2;FARS2;FASTKD5;GATB;GFM1;GFM2;HSD17B10;LARS2;LIG3;LRPPRC;MGME1;MRPL12;MRPL2;MRPL20;MRPL21;MRPL23;MRPL24;MRPL34;MRPL35;MRPL40;MRPL41;MRPL47;MRPL51;MRPL53;MRPL54;MRPL57;MRPS12;MRPS14;MRPS15;MRPS18A;MRPS18B;MRPS21;MRPS22;MRPS24;MRPS26;MRPS28;MRPS30;MRPS33;MRPS5;MRPS7;MRPS9;MTERF2;MTPAP;NGRN;PARS2;PDE12;PNPT1;POLG2;PTCD3;SLIRP;SUPV3L1;TBRG4;TFAM;TIMM21;TRIT…	AURKAIP1;CHCHD1;COA3;COX14;DARS2;FASTKD5;GFM1;GFM2;HSD17B10;LRPPRC;MRPL12;MRPL2;MRPL20;MRPL21;MRPL24;MRPL35;MRPL40;MRPL41;MRPL47;MRPL51;MRPL53;MRPL54;MRPL57;MRPS12;MRPS18A;MRPS18B;MRPS21;MRPS22;MRPS24;MRPS28;MRPS33;MRPS7;MRPS9;NGRN;PNPT1;POLG2;PTCD3;SLIRP;SUPV3L1;TBRG4;TFAM;TRIT1;TRMT10C;TUFM;WARS2	0.5
Protein_import_and_sorting	Protein_import_sorting_and_homeostasis.Protein_import_and_sorting	-1.85371	0.00164576	25	17	GRPEL1;MIPEP;OXA1L;PMPCA;ROMO1;TIMM10;TIMM17A;TIMM23;TIMM8A;TOMM20;TOMM22;TOMM40L;TOMM5;TOMM6;TOMM7;UQCRC1;UQCRC2	-2.05811	0.000289784	38	26	AIFM1;CHCHD4;DNAJC11;GRPEL1;MIPEP;PMPCA;PMPCB;TIMM10;TIMM10B;TIMM17A;TIMM17B;TIMM21;TIMM23;TIMM44;TIMM8A;TIMM8B;TOMM20;TOMM20L;TOMM22;TOMM40;TOMM40L;TOMM5;TOMM6;UQCRC1;UQCRC2;XPNPEP3	GRPEL1;MIPEP;PMPCA;TIMM10;TIMM17A;TIMM23;TIMM8A;TOMM20;TOMM22;TOMM40L;TOMM5;TOMM6;UQCRC1;UQCRC2	0.482759
Protein_import_sorting_and_homeostasis	Protein_import_sorting_and_homeostasis	-1.79498	0.00544598	41	23	CLPX;GRPEL1;HSPD1;HSPE1;LACTB;MIPEP;MUL1;OXA1L;PARK7;PMPCA;ROMO1;TIMM10;TIMM17A;TIMM23;TIMM8A;TOMM20;TOMM22;TOMM40L;TOMM5;TOMM6;TOMM7;UQCRC1;UQCRC2	-1.74417	0.0273685	64	36	AFG3L2;AIFM1;ATAD1;CHCHD4;CLPB;CLPX;DNAJC11;GRPEL1;HSPD1;HSPE1;HTRA2;LONP1;MIPEP;MUL1;OMA1;PARK7;PMPCA;TIMM10;TIMM10B;TIMM17A;TIMM17B;TIMM21;TIMM23;TIMM8A;TIMM8B;TOMM20;TOMM20L;TOMM22;TOMM40;TOMM40L;TOMM5;TOMM6;TRAP1;UQCRC1;UQCRC2;USP30	CLPX;GRPEL1;HSPD1;HSPE1;MIPEP;MUL1;PARK7;PMPCA;TIMM10;TIMM17A;TIMM23;TIMM8A;TOMM20;TOMM22;TOMM40L;TOMM5;TOMM6;UQCRC1;UQCRC2	0.475
Mitochondrial_ribosome	Mitochondrial_central_dogma.Translation.Mitochondrial_ribosome	-1.77788	0.00549834	53	33	AURKAIP1;CHCHD1;MRPL12;MRPL15;MRPL18;MRPL2;MRPL20;MRPL21;MRPL24;MRPL35;MRPL40;MRPL41;MRPL47;MRPL48;MRPL53;MRPL54;MRPL57;MRPS10;MRPS12;MRPS16;MRPS18A;MRPS18B;MRPS21;MRPS22;MRPS24;MRPS28;MRPS31;MRPS33;MRPS35;MRPS36;MRPS7;MRPS9;PTCD3	-2.27617	0	54	27	AURKAIP1;MRPL12;MRPL2;MRPL20;MRPL21;MRPL23;MRPL24;MRPL34;MRPL35;MRPL40;MRPL41;MRPL47;MRPL53;MRPL54;MRPL57;MRPS12;MRPS14;MRPS18A;MRPS18B;MRPS21;MRPS24;MRPS26;MRPS28;MRPS30;MRPS33;MRPS7;PTCD3	AURKAIP1;MRPL12;MRPL2;MRPL20;MRPL21;MRPL24;MRPL35;MRPL40;MRPL41;MRPL47;MRPL53;MRPL54;MRPL57;MRPS12;MRPS18A;MRPS18B;MRPS21;MRPS24;MRPS28;MRPS33;MRPS7;PTCD3	0.578947
Fe.S.containing_proteins	Metabolism.Metals_and_cofactors.Fe-S-containing_proteins	-1.75941	0.00702309	17	11	BOLA1;BOLA3;CISD1;ETFDH;ISCU;NDUFS1;NDUFS2;NDUFS7;NDUFV1;SDHB;UQCRFS1	-1.84271	0.00952148	24	16	ACO2;AIFM3;BOLA1;CISD1;ETFDH;FDX1;ISCA1;NDUFS1;NDUFS2;NDUFS8;NDUFV1;NDUFV2;NFS1;NTHL1;SDHB;UQCRFS1	BOLA1;CISD1;ETFDH;NDUFS1;NDUFS2;NDUFV1;SDHB;UQCRFS1	0.421053
TCA_cycle	Metabolism.Carbohydrate_metabolism.TCA_cycle	-1.74274	0.00892964	12	9	DLD;DLST;FH;IDH3B;OGDHL;SDHB;SDHD;SUCLA2;SUCLG1	-2.06884	0.000310483	16	14	ACO2;CS;DLD;DLST;FH;IDH3A;IDH3B;OGDHL;SDHA;SDHB;SDHC;SDHD;SUCLA2;SUCLG1	DLD;DLST;FH;IDH3B;OGDHL;SDHB;SDHD;SUCLA2;SUCLG1	0.642857
Calcium_homeostasis	Signaling.Calcium_homeostasis	-1.65128	0.0308206	13	9	EFHD1;MICU1;PPIF;SLC25A25;SLC25A3;SLC25A4;SLC25A5;VDAC1;VDAC3	-1.7983	0.0168201	17	9	PPIF;RHOT1;SLC25A23;SLC25A3;SLC25A4;SLC25A5;SMDT1;VDAC1;VDAC3	PPIF;SLC25A3;SLC25A4;SLC25A5;VDAC1;VDAC3	0.5
Lysine_metabolism	Metabolism.Amino_acid_metabolism.Lysine_metabolism	-1.63677	0.0349708	11	8	ACAT1;DLD;DLST;ECHS1;ETFA;ETFB;ETFDH;HADHB	-1.73823	0.027633	16	11	ACAA2;ACAT1;ALDH7A1;DLD;DLST;ECHS1;ETFA;ETFB;ETFDH;HADH;SLC25A29	ACAT1;DLD;DLST;ECHS1;ETFA;ETFB;ETFDH	0.583333
Preprotein_cleavage	Protein_import_sorting_and_homeostasis.Protein_import_and_sorting.Preprotein_cleavage	-1.6382	0.0356083	6	4	MIPEP;PMPCA;UQCRC1;UQCRC2	-1.66978	0.046102	7	4	MIPEP;PMPCA;UQCRC1;UQCRC2	MIPEP;PMPCA;UQCRC1;UQCRC2	1

## Sheet: Table.S7.2
Table S7. Gene set enrichment analysis (GSEA) of MitoCarta genes with a consistent direction change of expression levels among individual studies of RE+ or RE-
Sheet 2: Enriched processed in RE+
MitoPathways	MitoPathways.Hierarchy	normalizedEnrichmentScore	FDR	size	leadingEdgeNum	geneName
CI_subunits	OXPHOS.Complex_I.CI_subunits	-2.04688	0	34	28	NDUFA1;NDUFA10;NDUFA12;NDUFA13;NDUFA2;NDUFA3;NDUFA5;NDUFA6;NDUFA8;NDUFA9;NDUFAB1;NDUFB1;NDUFB11;NDUFB2;NDUFB3;NDUFB5;NDUFB6;NDUFB7;NDUFB8;NDUFB9;NDUFS1;NDUFS2;NDUFS3;NDUFS4;NDUFS5;NDUFS7;NDUFV1;NDUFV3
Metabolism	Metabolism	-2.04859	0	198	79	ACADL;ACADM;ACADS;ACADSB;ACAT1;AKR1B10;ALDH1L1;ALDH9A1;ARG2;BOLA1;BOLA3;CISD1;CLYBL;COASY;COQ10B;COQ5;COX10;COX15;COX17;CYC1;CYCS;CYP27B1;DCXR;DECR1;DLD;DLST;ECHS1;ETFA;ETFB;ETFDH;FASN;FH;GCAT;GRHPR;GRPEL1;HADHB;HINT1;IDH3B;IDI1;ISCU;LACTB;LDHB;MAOA;ME2;MGST3;MPC1;MTHFD2;NAGS;NDUFAB1;NDUFS1;NDUFS2;NDUFS7;NDUFV1;OGDHL;PANK2;PCCA;PDHB;PDHX;PDK1;PNPLA8;PRDX2;PRDX3;PRDX5;SARDH;SCP2;SDHB;SDHC;SDHD;SFX…
Complex_I	OXPHOS.Complex_I	-2.0772	0	46	33	FOXRED1;NDUFA1;NDUFA10;NDUFA11;NDUFA12;NDUFA13;NDUFA2;NDUFA3;NDUFA5;NDUFA6;NDUFA8;NDUFA9;NDUFAB1;NDUFAF3;NDUFAF4;NDUFB1;NDUFB11;NDUFB2;NDUFB3;NDUFB5;NDUFB6;NDUFB7;NDUFB8;NDUFB9;NDUFS1;NDUFS2;NDUFS3;NDUFS4;NDUFS5;NDUFS7;NDUFV1;NDUFV2;NDUFV3
OXPHOS	OXPHOS	-2.36863	0	97	63	ATPAF1;COX10;COX14;COX15;COX17;COX20;COX4I1;COX5B;COX6A1;COX6B1;COX6C;COX7A1;COX7A2;COX7A2L;COX7B;COX7C;COX8A;CYC1;CYCS;FOXRED1;HIGD1A;NDUFA1;NDUFA10;NDUFA12;NDUFA13;NDUFA2;NDUFA3;NDUFA4;NDUFA5;NDUFA6;NDUFA8;NDUFA9;NDUFAB1;NDUFAF4;NDUFB1;NDUFB11;NDUFB2;NDUFB3;NDUFB5;NDUFB6;NDUFB7;NDUFB8;NDUFB9;NDUFS1;NDUFS2;NDUFS3;NDUFS4;NDUFS5;NDUFS7;NDUFV1;NDUFV3;SDHB;SDHC;SDHD;SURF1;UQCR10;UQCR11;UQCRB;UQCRC1;…
OXPHOS_subunits	OXPHOS.OXPHOS_subunits	-2.37415	0	60	46	COX4I1;COX5B;COX6A1;COX6B1;COX6C;COX7A1;COX7A2;COX7A2L;COX7B;COX7C;COX8A;CYC1;CYCS;NDUFA1;NDUFA10;NDUFA12;NDUFA13;NDUFA2;NDUFA4;NDUFA6;NDUFA8;NDUFA9;NDUFAB1;NDUFB11;NDUFB3;NDUFB5;NDUFB6;NDUFB7;NDUFB8;NDUFB9;NDUFS1;NDUFS2;NDUFS3;NDUFS4;NDUFS7;NDUFV1;SDHB;SDHD;UQCR10;UQCR11;UQCRB;UQCRC1;UQCRC2;UQCRFS1;UQCRH;UQCRQ
Carbohydrate_metabolism	Metabolism.Carbohydrate_metabolism	-1.96685	0.000349101	32	20	ACAT1;CLYBL;DCXR;DLD;DLST;FH;HADHB;IDH3B;ME2;MPC1;OGDHL;PCCA;PDHB;PDHX;PDK1;SDHB;SDHC;SDHD;SUCLA2;SUCLG1
Complex_IV	OXPHOS.Complex_IV	-1.90781	0.000465468	32	18	COX14;COX15;COX17;COX20;COX4I1;COX5B;COX6A1;COX6B1;COX6C;COX7A1;COX7A2;COX7A2L;COX7B;COX7C;COX8A;HIGD1A;NDUFA4;SURF1
CIV_subunits	OXPHOS.Complex_IV.CIV_subunits	-1.92272	0.000523652	13	12	COX4I1;COX5B;COX6A1;COX6B1;COX6C;COX7A1;COX7A2;COX7A2L;COX7B;COX7C;COX8A;NDUFA4
Metals_and_cofactors	Metabolism.Metals_and_cofactors	-1.93106	0.000598459	54	26	BOLA1;BOLA3;CISD1;COASY;COQ10B;COQ5;COX10;COX15;COX17;CYC1;CYCS;CYP27B1;ETFDH;GRPEL1;ISCU;NDUFAB1;NDUFS1;NDUFS2;NDUFS7;NDUFV1;PANK2;SDHB;SDHC;SDHD;SLC25A3;UQCRFS1
Complex_III	OXPHOS.Complex_III	-1.8818	0.000628382	12	9	CYC1;UQCR10;UQCR11;UQCRB;UQCRC1;UQCRC2;UQCRFS1;UQCRH;UQCRQ
CIII_subunits	OXPHOS.Complex_III.CIII_subunits	-1.87817	0.000761675	9	9	CYC1;UQCR10;UQCR11;UQCRB;UQCRC1;UQCRC2;UQCRFS1;UQCRH;UQCRQ
Translation	Mitochondrial_central_dogma.Translation	-1.86352	0.0010473	85	50	AURKAIP1;CHCHD1;COA3;COX14;DARS2;DDX28;GFM1;GFM2;GRSF1;LRPPRC;MARS2;MRPL12;MRPL15;MRPL18;MRPL2;MRPL20;MRPL21;MRPL24;MRPL35;MRPL39;MRPL40;MRPL41;MRPL47;MRPL48;MRPL51;MRPL53;MRPL54;MRPL57;MRPS10;MRPS12;MRPS16;MRPS18A;MRPS18B;MRPS21;MRPS22;MRPS24;MRPS28;MRPS31;MRPS33;MRPS35;MRPS36;MRPS7;MRPS9;NGRN;OXA1L;PTCD3;SLIRP;TUFM;VARS2;WARS2
Mitochondrial_central_dogma	Mitochondrial_central_dogma	-1.86217	0.00112786	114	67	AURKAIP1;CHCHD1;COA3;COX14;DARS2;DDX28;ENDOG;FASTK;FASTKD1;FASTKD5;GFM1;GFM2;GRSF1;HSD17B10;LACTB2;LRPPRC;MARS2;MRPL12;MRPL15;MRPL18;MRPL2;MRPL20;MRPL21;MRPL24;MRPL35;MRPL39;MRPL40;MRPL41;MRPL47;MRPL48;MRPL51;MRPL53;MRPL54;MRPL57;MRPS10;MRPS12;MRPS16;MRPS18A;MRPS18B;MRPS21;MRPS22;MRPS24;MRPS28;MRPS31;MRPS33;MRPS35;MRPS36;MRPS7;MRPS9;NGRN;OXA1L;PNPT1;POLG2;POLQ;PTCD2;PTCD3;SLIRP;SSBP1;SUPV3L1;TBRG…
Protein_import_and_sorting	Protein_import_sorting_and_homeostasis.Protein_import_and_sorting	-1.85371	0.00164576	25	17	GRPEL1;MIPEP;OXA1L;PMPCA;ROMO1;TIMM10;TIMM17A;TIMM23;TIMM8A;TOMM20;TOMM22;TOMM40L;TOMM5;TOMM6;TOMM7;UQCRC1;UQCRC2
Protein_import_sorting_and_homeostasis	Protein_import_sorting_and_homeostasis	-1.79498	0.00544598	41	23	CLPX;GRPEL1;HSPD1;HSPE1;LACTB;MIPEP;MUL1;OXA1L;PARK7;PMPCA;ROMO1;TIMM10;TIMM17A;TIMM23;TIMM8A;TOMM20;TOMM22;TOMM40L;TOMM5;TOMM6;TOMM7;UQCRC1;UQCRC2
Mitochondrial_ribosome	Mitochondrial_central_dogma.Translation.Mitochondrial_ribosome	-1.77788	0.00549834	53	33	AURKAIP1;CHCHD1;MRPL12;MRPL15;MRPL18;MRPL2;MRPL20;MRPL21;MRPL24;MRPL35;MRPL40;MRPL41;MRPL47;MRPL48;MRPL53;MRPL54;MRPL57;MRPS10;MRPS12;MRPS16;MRPS18A;MRPS18B;MRPS21;MRPS22;MRPS24;MRPS28;MRPS31;MRPS33;MRPS35;MRPS36;MRPS7;MRPS9;PTCD3
Fe.S.containing_proteins	Metabolism.Metals_and_cofactors.Fe-S-containing_proteins	-1.75941	0.00702309	17	11	BOLA1;BOLA3;CISD1;ETFDH;ISCU;NDUFS1;NDUFS2;NDUFS7;NDUFV1;SDHB;UQCRFS1
Mitochondrial_dynamics_and_surveillance	Mitochondrial_dynamics_and_surveillance	-1.74989	0.00837843	45	21	AHCYL1;ARL2;BAK1;BBC3;BIK;BNIP3;CHCHD2;CYCS;ENDOG;FKBP8;FUNDC2;GHITM;IMMT;MCL1;MTFP1;MUL1;PARK7;TMEM11;TOMM20;TOMM7;VDAC1
TCA_cycle	Metabolism.Carbohydrate_metabolism.TCA_cycle	-1.74274	0.00892964	12	9	DLD;DLST;FH;IDH3B;OGDHL;SDHB;SDHD;SUCLA2;SUCLG1
Calcium_homeostasis	Signaling.Calcium_homeostasis	-1.65128	0.0308206	13	9	EFHD1;MICU1;PPIF;SLC25A25;SLC25A3;SLC25A4;SLC25A5;VDAC1;VDAC3
mtRNA_metabolism	Mitochondrial_central_dogma.mtRNA_metabolism	-1.65339	0.0315238	35	19	ENDOG;FASTKD5;GRSF1;HSD17B10;LACTB2;LRPPRC;MRPL12;MRPL47;MRPS7;MRPS9;PNPT1;PTCD2;SLIRP;SUPV3L1;TBRG4;TFAM;TRIT1;TRMT10C;YRDC
Lysine_metabolism	Metabolism.Amino_acid_metabolism.Lysine_metabolism	-1.63677	0.0349708	11	8	ACAT1;DLD;DLST;ECHS1;ETFA;ETFB;ETFDH;HADHB
Preprotein_cleavage	Protein_import_sorting_and_homeostasis.Protein_import_and_sorting.Preprotein_cleavage	-1.6382	0.0356083	6	4	MIPEP;PMPCA;UQCRC1;UQCRC2
ROS_and_glutathione_metabolism	Metabolism.Detoxification.ROS_and_glutathione_metabolism	-1.62694	0.038052	12	6	ALDH9A1;PRDX2;PRDX3;PRDX5;SOD1;SOD2

## Sheet: Table.S7.3
Table S7. Gene set enrichment analysis (GSEA) of MitoCarta genes with a consistent direction change of expression levels among individual studies of RE+ or RE-
Sheet 3: Enriched processed in RE-
MitoPathways	MitoPathways.Hierarchy	normalizedEnrichmentScore	FDR	size	leadingEdgeNum	geneName
Mitochondrial_central_dogma	Mitochondrial_central_dogma	-2.12251	0	144	68	AARS2;AURKAIP1;CHCHD1;COA3;COX14;DARS2;ELAC2;FARS2;FASTKD5;GATB;GFM1;GFM2;HSD17B10;LARS2;LIG3;LRPPRC;MGME1;MRPL12;MRPL2;MRPL20;MRPL21;MRPL23;MRPL24;MRPL34;MRPL35;MRPL40;MRPL41;MRPL47;MRPL51;MRPL53;MRPL54;MRPL57;MRPS12;MRPS14;MRPS15;MRPS18A;MRPS18B;MRPS21;MRPS22;MRPS24;MRPS26;MRPS28;MRPS30;MRPS33;MRPS5;MRPS7;MRPS9;MTERF2;MTPAP;NGRN;PARS2;PDE12;PNPT1;POLG2;PTCD3;SLIRP;SUPV3L1;TBRG4;TFAM;TIMM21;TRIT…
Branched.chain_amino_acid_metabolism	Metabolism.Amino_acid_metabolism.Branched-chain_amino_acid_metabolism	-2.13229	0	19	16	ACADSB;ACAT1;ALDH6A1;BCKDHA;BCKDHB;DLD;ECHS1;ETFA;ETFB;ETFDH;HIBADH;HIBCH;HMGCL;HSD17B10;MCCC1;SLC25A44
Translation	Mitochondrial_central_dogma.Translation	-2.14723	0	96	48	AURKAIP1;CHCHD1;COA3;COX14;DARS2;FARS2;GATB;GFM1;LARS2;LRPPRC;MRPL12;MRPL2;MRPL20;MRPL21;MRPL23;MRPL24;MRPL34;MRPL35;MRPL40;MRPL41;MRPL47;MRPL51;MRPL53;MRPL54;MRPL57;MRPS12;MRPS14;MRPS15;MRPS18A;MRPS18B;MRPS21;MRPS22;MRPS24;MRPS26;MRPS28;MRPS30;MRPS33;MRPS5;MRPS7;MRPS9;NGRN;PARS2;PTCD3;SLIRP;TIMM21;TSFM;TUFM;WARS2
Complex_III	OXPHOS.Complex_III	-2.15331	0	13	11	CYC1;LYRM7;TTC19;UQCR10;UQCR11;UQCRB;UQCRC1;UQCRC2;UQCRFS1;UQCRH;UQCRQ
CIV_subunits	OXPHOS.Complex_IV.CIV_subunits	-2.21051	0	15	14	COX4I1;COX5A;COX5B;COX6A1;COX6A2;COX6B1;COX6C;COX7A1;COX7A2;COX7A2L;COX7B;COX7C;COX8A;NDUFA4
Complex_IV	OXPHOS.Complex_IV	-2.25971	0	38	20	COX10;COX14;COX15;COX20;COX4I1;COX5A;COX5B;COX6A1;COX6A2;COX6B1;COX6C;COX7A1;COX7A2;COX7A2L;COX7B;COX7C;COX8A;HIGD1A;NDUFA4;SURF1
Mitochondrial_ribosome	Mitochondrial_central_dogma.Translation.Mitochondrial_ribosome	-2.27617	0	54	27	AURKAIP1;MRPL12;MRPL2;MRPL20;MRPL21;MRPL23;MRPL24;MRPL34;MRPL35;MRPL40;MRPL41;MRPL47;MRPL53;MRPL54;MRPL57;MRPS12;MRPS14;MRPS18A;MRPS18B;MRPS21;MRPS24;MRPS26;MRPS28;MRPS30;MRPS33;MRPS7;PTCD3
Complex_I	OXPHOS.Complex_I	-2.45599	0	44	36	AIFM1;ECSIT;FOXRED1;NDUFA1;NDUFA10;NDUFA11;NDUFA12;NDUFA13;NDUFA2;NDUFA5;NDUFA6;NDUFA8;NDUFA9;NDUFAB1;NDUFAF4;NDUFAF5;NDUFB1;NDUFB10;NDUFB11;NDUFB2;NDUFB3;NDUFB5;NDUFB6;NDUFB7;NDUFB8;NDUFB9;NDUFC1;NDUFS1;NDUFS2;NDUFS3;NDUFS4;NDUFS5;NDUFS8;NDUFV1;NDUFV2;NDUFV3
CI_subunits	OXPHOS.Complex_I.CI_subunits	-2.46997	0	35	25	NDUFA1;NDUFA10;NDUFA12;NDUFA13;NDUFA2;NDUFA6;NDUFA8;NDUFA9;NDUFAB1;NDUFB10;NDUFB11;NDUFB2;NDUFB3;NDUFB5;NDUFB6;NDUFB7;NDUFB8;NDUFB9;NDUFC1;NDUFS1;NDUFS2;NDUFS3;NDUFS4;NDUFS8;NDUFV1
Carbohydrate_metabolism	Metabolism.Carbohydrate_metabolism	-2.54895	0	51	34	ABHD11;ACAA2;ACAT1;ACO2;CLYBL;CS;DCXR;DLAT;DLD;DLST;FAHD1;FH;HMGCL;IDH3A;IDH3B;LDHD;MPC1;MPC2;OGDHL;PCCA;PCCB;PDHA1;PDHX;PDK1;PDK4;SDHA;SDHB;SDHC;SDHD;SLC25A1;SLC25A10;SLC25A11;SUCLA2;SUCLG1
OXPHOS	OXPHOS	-2.81136	0	105	63	ATPAF1;COX10;COX14;COX15;COX20;COX4I1;COX5A;COX5B;COX6A1;COX6A2;COX6B1;COX6C;COX7A1;COX7A2;COX7A2L;COX7B;COX7C;COX8A;CYC1;CYCS;ECSIT;FOXRED1;HIGD1A;LYRM7;NDUFA1;NDUFA10;NDUFA12;NDUFA13;NDUFA2;NDUFA4;NDUFA6;NDUFA8;NDUFA9;NDUFAB1;NDUFB10;NDUFB11;NDUFB2;NDUFB3;NDUFB5;NDUFB6;NDUFB7;NDUFB8;NDUFB9;NDUFC1;NDUFS1;NDUFS2;NDUFS3;NDUFS4;NDUFS8;NDUFV1;SDHA;SDHB;SDHD;SURF1;TTC19;UQCR10;UQCR11;UQCRB;UQCRC1;UQC…
OXPHOS_subunits	OXPHOS.OXPHOS_subunits	-2.95703	0	65	52	COX4I1;COX5A;COX5B;COX6A1;COX6A2;COX6B1;COX6C;COX7A1;COX7A2;COX7A2L;COX7B;COX7C;COX8A;CYC1;CYCS;NDUFA1;NDUFA10;NDUFA12;NDUFA13;NDUFA2;NDUFA4;NDUFA6;NDUFA8;NDUFA9;NDUFAB1;NDUFB10;NDUFB11;NDUFB2;NDUFB3;NDUFB5;NDUFB6;NDUFB7;NDUFB8;NDUFB9;NDUFC1;NDUFS1;NDUFS2;NDUFS3;NDUFS4;NDUFS8;NDUFV1;SDHA;SDHB;SDHD;UQCR10;UQCR11;UQCRB;UQCRC1;UQCRC2;UQCRFS1;UQCRH;UQCRQ
Protein_import_and_sorting	Protein_import_sorting_and_homeostasis.Protein_import_and_sorting	-2.05811	0.000289784	38	26	AIFM1;CHCHD4;DNAJC11;GRPEL1;MIPEP;PMPCA;PMPCB;TIMM10;TIMM10B;TIMM17A;TIMM17B;TIMM21;TIMM23;TIMM44;TIMM8A;TIMM8B;TOMM20;TOMM20L;TOMM22;TOMM40;TOMM40L;TOMM5;TOMM6;UQCRC1;UQCRC2;XPNPEP3
TCA_cycle	Metabolism.Carbohydrate_metabolism.TCA_cycle	-2.06884	0.000310483	16	14	ACO2;CS;DLD;DLST;FH;IDH3A;IDH3B;OGDHL;SDHA;SDHB;SDHC;SDHD;SUCLA2;SUCLG1
CIII_subunits	OXPHOS.Complex_III.CIII_subunits	-2.08116	0.000334366	9	9	CYC1;UQCR10;UQCR11;UQCRB;UQCRC1;UQCRC2;UQCRFS1;UQCRH;UQCRQ
Amino_acid_metabolism	Metabolism.Amino_acid_metabolism	-1.98849	0.000543346	63	32	ACAA2;ACADSB;ACAT1;ALDH6A1;ALDH7A1;ALDH9A1;AMT;ARG2;BCKDHA;BCKDHB;DLD;DLST;ECHS1;ETFA;ETFB;ETFDH;GCAT;GCSH;GLDC;GLS2;GRHPR;HADH;HIBADH;HIBCH;HMGCL;HSD17B10;LDHB;MCCC1;NAGS;NAT8L;SLC25A12;SLC25A29
Small_molecule_transport	Small_molecule_transport	-1.95772	0.000965948	53	24	ABCB6;ABCD3;MPC1;MPC2;MPV17L;SLC25A1;SLC25A10;SLC25A11;SLC25A12;SLC25A18;SLC25A23;SLC25A29;SLC25A3;SLC25A33;SLC25A36;SLC25A4;SLC25A40;SLC25A44;SLC25A47;SLC25A5;SMDT1;VDAC1;VDAC2;VDAC3
OXPHOS_assembly_factors	OXPHOS.OXPHOS_assembly_factors	-1.974	0.00102277	41	23	AIFM1;ATPAF1;COA3;COA4;COA6;COX10;COX14;COX15;COX16;COX17;COX20;COX7A2L;ECSIT;FOXRED1;HIGD1A;LYRM7;NDUFAF4;NDUFAF5;PNKD;SDHAF1;SURF1;TIMM21;TTC19
SLC25A_family	Small_molecule_transport.SLC25A_family	-1.88691	0.00549065	30	15	SLC25A1;SLC25A10;SLC25A11;SLC25A12;SLC25A18;SLC25A23;SLC25A29;SLC25A3;SLC25A33;SLC25A36;SLC25A4;SLC25A40;SLC25A44;SLC25A47;SLC25A5
Pyruvate_metabolism	Metabolism.Carbohydrate_metabolism.Pyruvate_metabolism	-1.87083	0.00586813	14	8	DLAT;DLD;MPC1;MPC2;PDHA1;PDHX;PDK1;PDK4
Fe.S.containing_proteins	Metabolism.Metals_and_cofactors.Fe-S-containing_proteins	-1.84271	0.00952148	24	16	ACO2;AIFM3;BOLA1;CISD1;ETFDH;FDX1;ISCA1;NDUFS1;NDUFS2;NDUFS8;NDUFV1;NDUFV2;NFS1;NTHL1;SDHB;UQCRFS1
Glycine_metabolism	Metabolism.Amino_acid_metabolism.Glycine_metabolism	-1.81192	0.0148185	13	9	ALDH7A1;AMT;DLD;ETFA;ETFB;ETFDH;GCAT;GCSH;GLDC
Calcium_homeostasis	Signaling.Calcium_homeostasis	-1.7983	0.0168201	17	9	PPIF;RHOT1;SLC25A23;SLC25A3;SLC25A4;SLC25A5;SMDT1;VDAC1;VDAC3
TCA.associated	Metabolism.Carbohydrate_metabolism.TCA-associated	-1.78094	0.0202849	8	6	ABHD11;FAHD1;MPC1;MPC2;SLC25A1;SLC25A11
Nucleotide_import	Metabolism.Nucleotide_metabolism.Nucleotide_import	-1.77517	0.0203964	7	5	SLC25A23;SLC25A33;SLC25A36;SLC25A4;SLC25A5
Fatty_acid_oxidation	Metabolism.Lipid_metabolism.Fatty_acid_oxidation	-1.77591	0.0212122	27	13	ACAA2;ACADL;ACADM;ACADS;ACADSB;ACAT1;ECHS1;ECI1;ETFB;HADH;HSD17B10;PCCA;PCCB
Protein_import_sorting_and_homeostasis	Protein_import_sorting_and_homeostasis	-1.74417	0.0273685	64	36	AFG3L2;AIFM1;ATAD1;CHCHD4;CLPB;CLPX;DNAJC11;GRPEL1;HSPD1;HSPE1;HTRA2;LONP1;MIPEP;MUL1;OMA1;PARK7;PMPCA;TIMM10;TIMM10B;TIMM17A;TIMM17B;TIMM21;TIMM23;TIMM8A;TIMM8B;TOMM20;TOMM20L;TOMM22;TOMM40;TOMM40L;TOMM5;TOMM6;TRAP1;UQCRC1;UQCRC2;USP30
Lysine_metabolism	Metabolism.Amino_acid_metabolism.Lysine_metabolism	-1.73823	0.027633	16	11	ACAA2;ACAT1;ALDH7A1;DLD;DLST;ECHS1;ETFA;ETFB;ETFDH;HADH;SLC25A29
Lipid_metabolism	Metabolism.Lipid_metabolism	-1.70803	0.0343244	73	26	ACAA2;ACADL;ACADM;ACADS;ACADSB;ACAT1;ACOT2;ACSS3;CYP11A1;ECHS1;ECI1;EPHX2;ETFB;FASN;HADH;HINT2;HSD17B10;HSD17B8;IDI1;NDUFAB1;PCCA;PCCB;PHYH;PNPLA8;SCP2;SLC25A1
Electron_carriers	Metabolism.Electron_carriers	-1.70099	0.0360781	9	6	CYC1;CYCS;ETFA;ETFB;ETFDH;GPD2
CI_assembly_factors	OXPHOS.Complex_I.CI_assembly_factors	-1.69002	0.0387002	9	5	AIFM1;ECSIT;FOXRED1;NDUFAF4;NDUFAF5
Signaling	Signaling	-1.67549	0.0442827	31	17	AKAP1;C1QBP;FUNDC2;MACROD1;MUL1;PPIF;PPTC7;PRKACA;RHOT1;SIRT3;SLC25A23;SLC25A3;SLC25A4;SLC25A5;SMDT1;VDAC1;VDAC3
Preprotein_cleavage	Protein_import_sorting_and_homeostasis.Protein_import_and_sorting.Preprotein_cleavage	-1.66978	0.046102	7	4	MIPEP;PMPCA;UQCRC1;UQCRC2
Nucleotide_metabolism	Metabolism.Nucleotide_metabolism	-1.66008	0.0467277	27	12	CKMT1A;CKMT1B;GUK1;HINT1;PAICS;SLC25A23;SLC25A33;SLC25A36;SLC25A4;SLC25A5;SUCLA2;SUCLG1
CIV_assembly_factors	OXPHOS.Complex_IV.CIV_assembly_factors	-1.66632	0.0467916	23	16	CMC2;COA1;COA3;COA4;COA5;COA6;COX10;COX14;COX15;COX16;COX17;COX20;HIGD1A;PNKD;SURF1;TIMM21
Metals_and_cofactors	Metabolism.Metals_and_cofactors	-1.6629	0.0471934	76	35	ABCB6;ACO2;AIFM3;BOLA1;CISD1;COASY;COQ5;COX10;COX15;CYC1;CYCS;CYP11A1;CYP27B1;ETFDH;FDX1;GRPEL1;HSPA9;ISCA1;LYRM4;NDUFAB1;NDUFS1;NDUFS2;NDUFS8;NDUFV1;NFS1;NNT;NOCT;NTHL1;SDHB;SDHC;SDHD;SIRT3;SIRT5;SLC25A3;UQCRFS1
Fe.S_cluster_biosynthesis	Metabolism.Metals_and_cofactors.Fe-S_cluster_biosynthesis	-1.65567	0.047462	18	9	BOLA1;CISD1;FDX1;GRPEL1;HSPA9;ISCA1;LYRM4;NDUFAB1;NFS1
Mitochondrial_permeability_transition_pore	Signaling.Calcium_homeostasis.Mitochondrial_permeability_transition_pore	-1.64885	0.0486151	5	5	PPIF;SLC25A4;SLC25A5;VDAC1;VDAC3
