# Supplementary material for: Transcriptomic meta-analysis reveals ERRα-mediated oxidative phosphorylation is downregulated in Fuchs’ endothelial corneal dystrophy
Source: PLoS One. 2023 Dec 14;18(12):e0295542. doi: 10.1371/journal.pone.0295542 (PMC10721014; doi:10.1371/journal.pone.0295542)
Supplement: S8 Table — The target genes of the upstream regulators were listed for RE+ and RE-, respectively, with the shared targets listed in a separate column. (XLSX) [file pone.0295542.s009.xlsx]

## Sheet: Table.S8
Table S8. Differentially expressed upstream regulators shared between RE+ and RE-
GeneName	p.value.of.overlap.RE+	Target.Molecules.in.Dataset.RE+	p.value.of.overlap.RE-	Target.Molecules.in.Dataset.RE-	sharedTargets	RE+_sign	RE+_FDR	RE-_sign	RE-_FDR
ESRRA	0.00165	ACADM,ALDOC,ANGPTL4,ATP5F1B,CASP8,CD36,CDH5,CEBPA,COL4A1,COL4A2,CSF3,CX3CR1,CYCS,EFNB2,EIF2AK3,ENDOG,ENO1,ENPEP,EPAS1,ESM1,ESRRA,ETFDH,ETS1,GJC1,GOT1,GRB7,HAMP,HK1,HK2,HMGCR,HMGCS1,HSPB6,IDI1,IGF2,KRT19,LDHA,LDHB,MICOS10,MMP14,NDUFA1,NDUFB5,NR1D1,PKM,PLIN1,PNMT,PPP2R2B,RUNX2,SHB,STAC2,TGFB3,TPI1,VASH2,VEGFA,ZC3H12A	2.13e-08	ACADM,ACOX1,ADAM8,ADRB2,ALDOC,ANGPT1,ANGPTL4,ANXA1,APLN,ATP5F1B,C3AR1,CASP8,CCR2,CD36,CEBPA,CHKA,CKB,COL1A1,COL4A1,COL4A2,CREB3L1,CSF3,CTSH,CX3CL1,CX3CR1,CXCL12,CXCR4,CYBB,CYCS,CYP51A1,EFNB2,EGR3,EIF2AK3,ENO1,ENPEP,EPAS1,EPHA2,ESM1,ESRRA,ETFDH,FGF1,GAPDH,GOT1,GRB7,GSDMA,HAMP,HDAC7,HK2,HMGCR,HMGCS1,IDH3A,IDI1,IGFBP4,IKZF3,IL32,KRT222,KRT23,KRT33B,KRTAP1-5,KRTAP2-3/KRTAP2-4,LDHA,LDHB,LIPA,LIPE,LOXL…	ACADM,ALDOC,ANGPTL4,ATP5F1B,CASP8,CD36,CEBPA,COL4A1,COL4A2,CSF3,CX3CR1,CYCS,EFNB2,EIF2AK3,ENO1,ENPEP,EPAS1,ESM1,ESRRA,ETFDH,GOT1,GRB7,HAMP,HK2,HMGCR,HMGCS1,IDI1,LDHA,LDHB,MICOS10,MMP14,NDUFA1,NDUFB5,NR1D1,PKM,PLIN1,PNMT,STAC2,TGFB3,TPI1,VASH2,VEGFA,ZC3H12A	down	0.000903051	down	0.00957521
NR4A1	1.26e-11	ACACA,AKR1C1/AKR1C2,APOD,ATF3,ATP4B,ATP5F1A,ATP5F1B,ATP5MC3,ATP5PF,BCL2,CCND2,CD36,CDH5,CDKN1B,CEBPA,COL1A2,COX6A1,COX6B1,COX7A2,CRABP2,CSF1,DDIT3,DLD,DLST,ELK3,ENO1,ENO2,ESRRA,FASN,FN1,G0S2,GBE1,GCK,GPI,GYS1,HK2,HMGCR,ICAM1,ID1,IKZF4,KRT8,LIPC,MAFA,MARCKSL1,MDH1,MDH1B,MYCN,NDUFA1,NDUFA10,NDUFA3,NDUFA6,NDUFB3,NDUFB7,NDUFS1,NDUFS7,NDUFV3,NFKBIA,NOL3,NR4A1,NR4A2,NR4A3,OCLN,PDHB,PDK1,PEBP1,PGK1,PHKG…	2.91e-09	ACO2,ACSL4,ACTA2,ADM,AKR1C1/AKR1C2,ALDOA,APOB,ATP5F1A,ATP5F1B,ATP5MC3,ATP5PF,BCL2,BPGM,CCL5,CCN2,CCND1,CCND2,CD36,CD69,CDKN1B,CEBPA,COL16A1,COL1A1,COL1A2,COL6A1,COL6A2,COX4I2,COX6A1,COX6B1,COX7A2,CST7,CXCL12,DDIT3,DLAT,DLD,DLST,ELK3,ENO1,ENO2,ENO3,ESRRA,FASN,FN1,GBE1,GPI,GREM1,GSK3A,HK2,HK3,HMGCR,ID1,IDH3A,IL10,IL16,IL1B,ITGB1,JUP,KCNIP3,KITLG,KRT18,KRT8,LDLR,LIPC,LPL,LY6E,MARCKSL1,MDH1,MDM2,MMP9…	AKR1C1/AKR1C2,ATP5F1A,ATP5F1B,ATP5MC3,ATP5PF,BCL2,CCND2,CD36,CDKN1B,CEBPA,COL1A2,COX6A1,COX6B1,COX7A2,DDIT3,DLD,DLST,ELK3,ENO1,ENO2,ESRRA,FASN,FN1,GBE1,GPI,HK2,HMGCR,ID1,KRT8,LIPC,MARCKSL1,MDH1,MYCN,NDUFA1,NDUFA10,NDUFA6,NDUFB3,NDUFB7,NDUFS1,NFKBIA,NOL3,NR4A1,NR4A2,PDK1,PEBP1,PGK1,PHKG1,RAP1GAP2,SCD,SDHC,SDHD,SUCLA2,SUCLG1,TAGLN2,TGFB3,TNFRSF9,UQCRFS1,UQCRHL,UQCRQ,VCAM1	down	7.82313e-06	down	0.00568792
VEGFA	5.36e-11	ACADM,ANGPT2,ANP32A,ARG2,ATP5MC2,ATP5MC3,ATP5PO,BCL2,BCL6B,CD36,CD83,CDH5,CDKN1B,CDKN2A,CEBPA,COX5B,COX6B1,COX8A,CSF3,CXCL2,DECR1,DLL4,DUSP4,DUSP5,EDN1,EFNB2,EGR1,ESM1,ETFA,ETS1,ETS2,FN1,FOS,GRB10,HES1,HK1,HSD17B1,HSPA5,ICAM1,ID1,INPP5D,ITGAV,JUNB,KARS1,KDR,MCL1,ME2,mir-10,MMP15,MRPS12,MYCN,MYLK,NDUFA1,NFATC2,NME2,NOTCH4,NPHS1,NR4A1,NR4A2,NRGN,OCLN,PIM1,PLIN1,PNPLA2,PSEN1,RUNX2,SDHB,SDHD,SHMT2,SL…	2.08e-25	ACADM,ACE,ACHE,ACTA2,ADAMTS1,ANGPT1,ANGPT2,ANP32A,ANPEP,ARG2,ATP5MC3,ATP5MF,ATP5PO,BATF,BAX,BCL2,BCL2A1,BCL6B,BMP2,BMP4,BTK,CBFB,CCL3L3,CCN1,CCN2,CCND1,CCRL2,CD244,CD36,CD40,CD55,CD68,CD80,CD86,CDKN1B,CDKN2A,CEACAM1,CEBPA,COL1A1,COX5B,COX6B1,COX8A,CSF3,CST2,CTLA4,CTSB,CTSS,CXCL12,CXCL2,CXCL6,CXCR4,DENND2B,DIABLO,DLL1,DLL4,DUSP4,E2F2,E2F3,EDN1,EFNB2,EGR1,ERAP1,ESM1,ETS2,EXOC3L2,FLT1,FN1,FOS,FOSB,G…	ACADM,ANGPT2,ANP32A,ARG2,ATP5MC3,ATP5PO,BCL2,BCL6B,CD36,CDKN1B,CDKN2A,CEBPA,COX5B,COX6B1,COX8A,CSF3,CXCL2,DLL4,DUSP4,EDN1,EFNB2,EGR1,ESM1,ETS2,FN1,FOS,GRB10,HES1,HSD17B1,HSPA5,ID1,INPP5D,ITGAV,JUNB,KDR,MCL1,mir-10,MMP15,MRPS12,MYCN,MYLK,NDUFA1,NFATC2,NME2,NOTCH4,NR4A1,NR4A2,NRGN,PLIN1,PSEN1,SDHB,SDHD,SLC25A5,SOD2,SPARC,TAL1,TEK,TFPI2,THBD,TNFRSF9,TOMM20,TOMM22,TUFM,UQCRB,VASH1,VCAM1,VEGFA	down	2.80268e-15	down	8.10946e-10
INSR	1.82e-10	ACADL,ACADM,ACADS,AFP,AGR2,ALPL,ATF3,ATP5F1A,ATP5F1B,ATP5MC1,ATP5MC3,ATP5MG,ATP5PD,ATP5PF,ATP5PO,CASP6,CCND2,CD36,CD83,CDKN2C,CEBPA,CEBPZ,COX4I1,COX6A2,CRABP2,CYC1,CYCS,DECR1,DHCR7,DIO3,DLK1,DUSP1,ECHS1,EDN1,EGR1,ETFA,ETFB,ETFDH,FASN,FCGBP,FDFT1,FEN1,FH,FLNC,FOS,GAS1,GCH1,GCK,GMCL1,GRB10,GRB7,H19,HADHB,HMGCR,HMGCS1,HOXB9,HOXC10,HOXC4,HPGD,HSPD1,IDE,IDI1,IER2,IGF1,IGF2,INSIG1,INSIG2,INSR,IRS1,JUNB…	1.12e-12	ACAA2,ACADL,ACADM,ACADS,ACO2,ACOT2,ACSL4,ACSL5,ALDH1A1,ALDH6A1,ANKRD1,AQP1,ARHGDIA,ARL4A,ATP1A1,ATP1B1,ATP2A3,ATP2B1,ATP5F1A,ATP5F1B,ATP5F1D,ATP5MC1,ATP5MC3,ATP5MF,ATP5MG,ATP5PD,ATP5PF,ATP5PO,BAG1,BCL2A1,BMP4,C1QA,C2,CASP6,CBR1,CCL4,CCN2,CCND1,CCND2,CCNG2,CD36,CDC5L,CDK1,CEBPA,CKMT1A/CKMT1B,COL6A3,CORO1A,CORO2B,COX4I1,COX6A2,CRY1,CS,CTSB,CXCR4,CYC1,CYCS,CYP11A1,CYP51A1,DGAT2,DLK1,DUSP1,ECHS1,ECI1…	ACADL,ACADM,ACADS,ATP5F1A,ATP5F1B,ATP5MC1,ATP5MC3,ATP5MG,ATP5PD,ATP5PF,ATP5PO,CASP6,CCND2,CD36,CEBPA,COX4I1,COX6A2,CYC1,CYCS,DLK1,DUSP1,ECHS1,EDN1,EGR1,ETFB,ETFDH,FASN,FCGBP,FDFT1,FEN1,FH,FLNC,FOS,GAS1,GCH1,GRB10,GRB7,HMGCR,HMGCS1,HOXC10,HOXC4,HSPD1,IDI1,IER2,IGF1,INSIG1,INSIG2,INSR,JUNB,KLF10,KLF9,MARCKSL1,MCM4,mir-10,mir-154,MRPS21,MSMO1,MXI1,MYCN,NDUFA1,NDUFA4,NDUFA9,NDUFB5,NDUFB8,NDUFB9,NGF,N…	down	2.60892e-09	down	3.23501e-08
MYCN	1.91e-10	ABCA6,ABCB1,ABCB10,ABCD4,ABCG2,ABCG4,ADAM12,ADAMTS5,ANK3,BASP1,BCL11A,CAD,CCND2,CCNH,CCNT1,CDH5,CDKN1B,CLU,COL18A1,COL4A1,DNMT3A,DUSP2,DUSP4,EEF1D,EGFR,EZH2,FAU,FBN1,FBXO32,FGFR2,FKBP9,FN1,HDAC11,HK2,HMGA1,HSPD1,ID2,ITIH3,JUNB,KDM5B,LDHA,MAP4,MITF,MXI1,MYCN,NACA,NME2,NPM1,PDK1,POLR2L,PTPRK,RNF11,RPL10,RPL17,RPL22,RPL23A,RPL24,RPL26,RPL27,RPL27A,RPL31,RPL35,RPL35A,RPL37A,RPL39,RPL41,RPL7,RPL8,RPL9…	6.56e-05	ABCA1,ABCB1,ABCC3,ABCC4,ABCD3,ABCD4,ACTB,ADAM12,ADAM23,ADAMTS1,ADAMTS5,AEBP2,ALDH1A1,ALDOA,ARPC1B,B2M,BASP1,BAX,BCL2L1,BID,CAD,CCN2,CCND1,CCND2,CCNG2,CCNH,CDH11,CDKL5,CDKN1B,CHPF2,CIITA,CKAP4,COL18A1,COL1A1,COL4A1,DIRAS1,DKK3,DSCAM,DUSP4,E2F2,FBN1,FKBP9,FN1,GAPDH,GATA6,HK2,HLA-DQB1,HSP90AB1,HSPD1,ID2,IGFBP7,INHBA,ITGA2,ITGA3,ITGB1,JUNB,KDM5B,LDHA,LGALS1,LRRN1,LRRN3,MAP4,MDM2,mir-17,MMP2,MRC2,MSRB…	ABCB1,ABCD4,ADAM12,ADAMTS5,BASP1,CAD,CCND2,CCNH,CDKN1B,COL18A1,COL4A1,DUSP4,FBN1,FKBP9,FN1,HK2,HSPD1,ID2,JUNB,KDM5B,LDHA,MAP4,MXI1,MYCN,NME2,PDK1,SLC16A1,SLC1A2,SPARC,SULF1,TIMP2,TM6SF1,TPI1,TUFM,ZEB2,ZFAND5,ZYX	up	4.38977e-06	up	0.0201411
EPAS1	4.75e-09	ABCG2,ACACA,ACP5,ALDOC,ANGPT2,ANGPTL4,ARG2,BBC3,BCL2,BHLHE40,BNIP3,CACNA1A,CAT,CEBPA,CXCL2,DDIT3,EDN1,EGFR,EGLN3,ENO1,ENO2,FASN,FN1,FOS,GBA2,GBE1,GLB1,H1-2,HAMP,HILPDA,HMGCS1,HSPA5,ICAM1,ITGAV,KDM3A,KDR,LDHA,MAFF,MANF,MIF,mir-379,MMP14,MYO7A,NAMPT,NDUFB6,NEAT1,NFIL3,PFKFB3,PFKFB4,POMC,POTEM (includes others),RB1CC1,SLC6A8,SNHG5,SOD1,SOD2,SOX15,SOX9,SPAG4,TAF9B,TEK,TGFB3,TNFAIP3,TNFRSF8,TNFRSF9,TP…	5.78e-15	ACP5,ADM,AKAP12,ALDOC,ANGPT2,ANGPTL4,APLN,ARG2,AXL,BCL2,BHLHE40,BNIP3,C1QA,CCN1,CCN2,CCND1,CCR2,CCR5,CD274,CDCP1,CEBPA,CHKA,CKB,CKMT1A/CKMT1B,CLDN1,CLK3,COL10A1,CORO1A,CTLA4,CXCL12,CXCL2,CXCR4,CYBRD1,CYP51A1,DDIT3,DGAT2,DPYD,EDN1,EGLN3,ENO1,ENO2,FAM13A,FASN,FBLN2,FHL1,FLT1,FN1,FOS,GBE1,GLB1,GPX1,HAMP,HILPDA,HMGCS1,HSD3B1,HSPA5,IFNGR1,IGFBP3,IGFBP5,IL2RB,INHBB,ITGAV,ITIH5,ITPR1,KDM3A,KDR,L1CAM,LDH…	ACP5,ALDOC,ANGPT2,ANGPTL4,ARG2,BCL2,BHLHE40,BNIP3,CEBPA,CXCL2,DDIT3,EDN1,EGLN3,ENO1,ENO2,FASN,FN1,FOS,GBE1,GLB1,HAMP,HILPDA,HMGCS1,HSPA5,ITGAV,KDM3A,KDR,LDHA,MAFF,MANF,MIF,MMP14,MYO7A,NDUFB6,NFIL3,PFKFB4,POTEM (includes others),SLC6A8,SOD1,SOD2,SOX15,SPAG4,TAF9B,TEK,TGFB3,TNFRSF8,TNFRSF9,TPP2,VCAM1,VEGFA	up	2.4182e-08	up	4.00638e-06
COL18A1	2.06e-07	BCL2,CDC25B,CDH5,CDKN2C,DDIT4,EDN1,EFNB2,EGFR,EGLN1,ETS1,F10,FN1,FOS,GFAP,HIF1AN,HK2,ICAM1,ID1,IL18,ITGAV,JUNB,KDR,LDHA,MAPK1,MCL1,MXI1,RELA,SPOCK1,TUBA1A,VDAC1,VEGFA	2.9e-06	ANTXR1,BCL2,BCL2L1,CCND1,DDIT4,EDN1,EFNB2,EGLN1,EPHB2,F2R,F2RL1,FN1,FOS,GFAP,HGF,HIF1AN,HK2,ID1,IL18,ITGAV,ITGB2,JUN,JUNB,KDR,LDHA,MAPK1,MCL1,MMP2,MXI1,NRP1,PECAM1,PLAU,SELP,SERPINE1,STAT1,THBS1,TNFRSF1A,TNFRSF21,TUBA1A,VDAC1,VEGFA,VWF	BCL2,DDIT4,EDN1,EFNB2,EGLN1,FN1,FOS,GFAP,HIF1AN,HK2,ID1,IL18,ITGAV,JUNB,KDR,LDHA,MAPK1,MCL1,MXI1,TUBA1A,VDAC1,VEGFA	up	1.07686e-14	up	1.21756e-10
PRKAA2	4.17e-06	ASTN1,ATP5MC2,BCL2,CA2,CD302,CDH1,CDKN1B,CEBPA,COX4I1,CYP3A5,DDIT3,DLGAP2,DUSP4,EGR1,EIF2AK3,FASN,FGFR2,FN1,GATA3,GLP1R,HIGD1A,HSPA5,ICAM1,JAK2,LDHA,MYLK,NFKBIA,NPEPL1,PIAS2,PPP1R3B,SERPINI1,SLC16A1,SNAI1,SYT4,TNS1,TNS3,VCAM1,ZNF462,ZYX	1.52e-06	ACTA2,ASTN1,BAX,BCL2,CAMK4,CDH1,CDKN1B,CEBPA,COX4I1,CXCL12,CYBB,DDAH1,DDIT3,DOCK4,DUSP4,EGR1,EIF2AK3,ELOVL2,ERN1,FASN,FN1,FOXO3,GATA3,GRIA3,HIGD1A,HSPA5,IFI44,IGFBP4,IL1R1,ITIH5,JAK2,KCNA2,KLHL29,LDHA,LMO4,MMP9,MYLK,NCF1,NCF2,NDRG2,NFKBIA,NOX4,NPEPL1,P4HB,PDGFRA,PIAS2,PPP1R3B,RTN4RL1,SLC16A1,SNAI1,SREBF1,TGM2,TNS3,TP53,TXNIP,UCP2,VCAM1,VIM,ZNF462,ZYX	ASTN1,BCL2,CDH1,CDKN1B,CEBPA,COX4I1,DDIT3,DUSP4,EGR1,EIF2AK3,FASN,FN1,GATA3,HIGD1A,HSPA5,JAK2,LDHA,MYLK,NFKBIA,NPEPL1,PIAS2,PPP1R3B,SLC16A1,SNAI1,TNS3,VCAM1,ZNF462,ZYX	down	0.000742624	down	3.02029e-06
BHLHE40	1.22e-05	ADORA2B,AFF3,AHR,ATF3,BHLHE41,BTG1,CASP8,CCN4,CNTN1,CP,CRABP2,CSF3,CXCL3,DDIT3,DMBT1,EGLN3,ENO2,EPSTI1,ERO1A,EXT1,FASN,FRZB,GBE1,GBP6,GCH1,GCNT2,HAS1,HILPDA,HK1,HK2,HSPA5,ID1,IPCEF1,IRF5,JAK2,JCHAIN,JMJD6,KDM3A,KRT8,LDHA,LPAR1,LY75,MAFF,MARCO,MITF,MMP14,MTHFD2,NAMPT,NCK1,NTRK3,OLR1,PER1,PF4,PFKFB3,PGK1,PIGR,PLAC8,PNRC1,PPP2R3A,PRDX5,RGS16,SELL,SLC15A2,SLC16A3,SLC1A2,SLC28A2,SOCS1,SOD2,SPARCL1,TNF…	1.59e-24	ACTA2,ACTN1,ADGRG7,AFF3,AKR1A1,ALDH7A1,ALOX5,ANXA1,ATP1B1,AXL,B2M,BCL2L1,BDNF,BHLHE41,C3AR1,CAPG,CASP1,CASP4,CASP8,CCN4,CCR1,CCRL2,CD14,CD274,CD69,CD74,CD80,CD82,CD86,CD9,CLEC5A,CSF2RB,CSF3,CTSS,CXCL3,CYBB,CYP11A1,DCBLD2,DDIT3,DNAJC13,EBI3,ECM1,EGLN3,ELF1,ENO2,EPSTI1,ERO1A,EXT1,FAS,FASN,FCGR2B,FFAR2,FGL2,FPR1,GBE1,GBP2,GBP6,GCH1,GCNT2,GSTM3,GZMK,H2BC10,HAS1,HAVCR2,HBEGF,HCLS1,HDAC9,HEXA,HILPDA,HK…	AFF3,BHLHE41,CASP8,CCN4,CSF3,CXCL3,DDIT3,EGLN3,ENO2,EPSTI1,ERO1A,EXT1,FASN,GBE1,GBP6,GCH1,GCNT2,HAS1,HILPDA,HK2,HSPA5,ID1,IPCEF1,IRF5,JAK2,JMJD6,KDM3A,KRT8,LDHA,LY75,MAFF,MARCO,MMP14,NCK1,NTRK3,OLR1,PER1,PF4,PGK1,PIGR,PLAC8,PNRC1,PRDX5,SELL,SLC1A2,SOD2,SPARCL1,TNFRSF9	down	2.81082e-14	down	3.61319e-09
NFKBIA	1.31e-05	A2M,ADAMTS5,B3GALT5,BCL11A,BCL2,BCL3,BIRC2,BNIP3,BOK,BTG2,CARD10,CASP8,CCND2,CDC25B,CDH1,CLU,COL1A2,COL2A1,CP,CSF1,CSF3,CXCL1,CXCL2,CXCL3,DCN,DDIT3,ERO1A,ESM1,FCGRT,FGFR4,FN1,FOS,FZD7,GCH1,HAS1,HES1,HK2,HMGA1,HSPA5,ICAM1,ID1,IGF2,IL15,IRF1,IRX3,ITGAV,JDP2,JRK,JUNB,KRT8,LGR5,MMP14,MMP15,MXD4,NFKB2,NFKBIA,NFKBIE,NGF,NID1,NLRP12,NOTCH3,NR4A1,PARK7,PIM1,PLD3,RELA,RGS16,RPL27A,RPL8,RPS18,SEMA3C,SEMA3F…	2.37e-16	A2M,ABCD3,ADAMTS5,ADGRE5,AEBP1,ANKRD1,ATP11A,ATP5MF,ATP6V1B1,AXL,B3GALT5,BAX,BCCIP,BCL2,BCL2A1,BCL2L1,BID,BMP2,BNIP3,BOK,BUB1B,C3,CARD10,CASP4,CASP8,CCL3L3,CCL5,CCNA2,CCND1,CCND2,CCNE2,CCR1,CCR3,CD40,CD44,CD69,CD74,CD80,CD82,CD86,CDH1,CDH13,CDH3,CFTR,CH25H,CITED4,CKS1B,COL1A2,COL3A1,CSF3,CTSB,CX3CL1,CXCL12,CXCL2,CXCL3,CXCL6,CXCR4,CYP7B1,DCN,DDIT3,ENPP2,ERAP1,ERAP2,ERO1A,ESM1,FAS,FCGRT,FHL2,FN1,FO…	A2M,ADAMTS5,B3GALT5,BCL2,BNIP3,BOK,CARD10,CASP8,CCND2,CDH1,COL1A2,CSF3,CXCL2,CXCL3,DCN,DDIT3,ERO1A,ESM1,FCGRT,FN1,FOS,FZD7,GCH1,HAS1,HES1,HK2,HSPA5,ID1,IL15,IRF1,ITGAV,JDP2,JRK,JUNB,KRT8,LGR5,MMP14,MMP15,MXD4,NFKBIA,NFKBIE,NGF,NID1,NLRP12,NOTCH3,NR4A1,PARK7,PLD3,SEMA3F,SERPINE2,SFRP1,SGK1,SLC12A2,SLC1A2,SOD1,SOD2,SOD3,TFCP2L1,TGFB2,TIMP2,VCAM1,VEGFA	down	5.14363e-67	down	6.61635e-44
IGF1	1.79e-05	A2M,ACACA,ACTN2,ADORA2B,AGTR2,AKR1B1,AKR1C1/AKR1C2,ANGPT2,ASGR2,ATL2,ATP2A1,BAK1,BBC3,BCL2,BHLHE40,BRCA1,BTG2,C1QTNF5,CAVIN2,CCND2,CDH1,CDKN1B,CDKN2A,CLU,CNN1,COL1A2,COL20A1,COL2A1,CP,CSF1,CYP27B1,DCLK1,DCN,DDIT3,DDIT4,DHH,DUSP1,EDN1,EFNB2,EGFR,EGR1,EPAS1,ERRFI1,ETV6,FASN,FBXO32,FHOD3,FJX1,FN1,FOS,GAP43,GCK,GFAP,GHRHR,HBB,HMGA1,HMGCR,HSD11B1,HSPA5,ICAM1,ID1,ID2,IER2,IGF1,IGF2,IGFBP2,IL18,INSR,IRF…	2.7e-16	A2M,ABCA1,ACSS2,ACTA2,ACTN2,ADAMTS2,ADM,AGAP2,AKR1B1,AKR1C1/AKR1C2,ANGPT2,ANPEP,APP,ASGR2,ATL2,ATM,ATP2A1,AXL,BATF,BAX,BCL2,BCL2A1,BCL2L1,BDNF,BGN,BHLHE40,BMP2,BMP4,BRCA1,C1QA,CAVIN2,CCDC80,CCL3L3,CCL4,CCL5,CCN1,CCN2,CCNA2,CCND1,CCND2,CCNG2,CD44,CD74,CDH1,CDH6,CDK1,CDKN1B,CDKN2A,CGNL1,CNN1,COL14A1,COL16A1,COL1A1,COL1A2,COL3A1,CXCL6,CYBB,CYP11A1,CYP27B1,DCLK1,DCN,DDIT3,DDIT4,DHH,DMD,DUSP1,EDN1,EDN…	A2M,ACTN2,AKR1B1,AKR1C1/AKR1C2,ANGPT2,ASGR2,ATL2,ATP2A1,BCL2,BHLHE40,BRCA1,CAVIN2,CCND2,CDH1,CDKN1B,CDKN2A,CNN1,COL1A2,CYP27B1,DCLK1,DCN,DDIT3,DDIT4,DHH,DUSP1,EDN1,EFNB2,EGR1,EPAS1,ERRFI1,FASN,FHOD3,FN1,FOS,GAP43,GFAP,GHRHR,HBB,HMGCR,HSPA5,ID1,ID2,IER2,IGF1,IGFBP2,IL18,INSR,ITGAV,JDP2,JUNB,KCNJ5,KISS1R,KLHL24,LDHA,MAPK1,MCL1,MDK,MIF,MMP14,MXI1,MYCN,NFKBIA,NOG,NR4A1,PEBP1,PKM,PRLR,RND1,RTKN2,SCD,S…	up	1.05575e-38	up	1.91975e-19
PSEN1	1.91e-05	ABCG1,ABCG2,AMPH,ARC,ARF4,ARF6,ATP5F1A,ATP5F1B,ATP5F1C,ATP5PD,ATP5PF,ATP6V1E1,BACE1,BASP1,C11orf1,CDX1,CLTB,COX7A2,COX8A,CXCL2,CYCS,DGKE,DLL3,DUSP1,EGFR,EGR1,EIF5A2,ENO1,ENO2,FOS,FZD4,GBA2,GDF11,GFAP,GNA12,GNG2,HBA1/HBA2,HES1,HINT1,HK1,HSD17B1,HSPA5,HSPD1,HSPE1,IDE,IGF1,INSR,IRF3,IRF5,MAP6,MAPK1,NCSTN,NDUFA5,NDUFA8,NDUFS4,PAFAH1B2,PCP4,PEBP1,PGK1,PKM,PRC1,PRDX5,PSEN1,PVALB,SH3GL2,SLC1A2,SNCA,SOCS…	6.5e-13	ACO2,ACTB,ALDOA,AMPH,APP,ARC,ARL11,ATP1A3,ATP1B1,ATP4A,ATP5F1A,ATP5F1B,ATP5F1C,ATP5F1D,ATP5PD,ATP5PF,ATP6V1A,AXL,BASP1,BAX,BDNF,C11orf1,C1QA,C1QB,C1QBP,C1QC,C1S,C3,C3AR1,CAMK2D,CAP1,CCL3L3,CCL4,CCL5,CCND1,CCR5,CD74,CD9,CDX1,CKB,CKMT1A/CKMT1B,COX7A2,COX8A,CS,CTSC,CTSS,CXCL2,CYCS,CYP51A1,CYTIP,DBP,DCX,DGKE,DHRS7,DLG4,DLL1,DUSP1,DYRK1A,EGR1,EIF5A2,ELOVL4,ENO1,ENO2,ENPP2,ENSA,EPM2A,F2R,FBL,FMN2,FOS,F…	AMPH,ARC,ATP5F1A,ATP5F1B,ATP5F1C,ATP5PD,ATP5PF,BASP1,C11orf1,CDX1,COX7A2,COX8A,CXCL2,CYCS,DGKE,DUSP1,EGR1,EIF5A2,ENO1,ENO2,FOS,GFAP,GNA12,GNG2,HBA1/HBA2,HES1,HINT1,HSD17B1,HSPA5,HSPD1,HSPE1,IGF1,INSR,IRF5,MAPK1,NDUFA5,NDUFA8,NDUFS4,PCP4,PEBP1,PGK1,PKM,PRDX5,PSEN1,PVALB,SLC1A2,SOD1,STXBP1,SUCLG1,TPI1,TUBA1A,TUBA4A,TUBA8,TUBB2B,TUFM,UBC,UQCRHL,UQCRQ,VDAC1	up	0.000584017	up	0.00218524
LMO2	2.24e-05	ABCB10,ABL2,ADAMTS9,AHR,ATP8A2,BBC3,BCL11A,BCL2,C8orf44-SGK3/SGK3,CAT,CCND2,CDH5,CDKN2A,CDKN2C,COL18A1,DHX58,DLK1,EGLN3,ENO2,ETV3,FES,FLOT2,FNDC3B,GATA3,GDF11,GOLM1,GPRC5B,GRB10,GTSE1,HIVEP3,ICOSLG/LOC102723996,IL1RAP,IL34,ITGB7,LPIN2,MALT1,MAP3K8,MDK,mir-142,MITF,NOTCH3,NPRL3,PIK3CD,RAPGEF2,RNPEP,SCARB2,SERPINE2,SERPINF1,SERTAD1,SKI,SLC16A1,SMOX,SOD2,TAL1,TAMALIN,TCF12,TGFB2,TMEM38B,TNFAIP3,TNFR…	8.81e-16	ABL2,ACTB,ADAMTS9,ADGRG1,ALDH1B1,ANGPT1,ANXA1,ARID3A,ATP13A2,BCL2,BTK,C8orf44-SGK3/SGK3,CASP1,CASP4,CCND2,CCR2,CD3G,CD53,CD79B,CD93,CDH13,CDKN2A,CGAS,CLDN2,CLEC4E,COL18A1,CPSF7,CSF2RA,DHX58,DLK1,DPP4,EFEMP2,EGLN3,ENG,ENO2,F2R,FBLN1,FES,FZD6,GALNT1,GATA3,GBP5,GIMAP8,GOLM1,GPR183,GPR34,GPRC5B,GRB10,HHEX,HIVEP3,HLX,ICOSLG/LOC102723996,IGF2BP3,IL1RAP,IRAK1,ITGB7,ITM2C,KCTD17,KLF11,LGALS1,LHFPL2,LMCD1…	ABL2,ADAMTS9,BCL2,C8orf44-SGK3/SGK3,CCND2,CDKN2A,COL18A1,DHX58,DLK1,EGLN3,ENO2,FES,GATA3,GOLM1,GPRC5B,GRB10,HIVEP3,ICOSLG/LOC102723996,IL1RAP,ITGB7,MALT1,MAP3K8,MDK,mir-142,NOTCH3,NPRL3,PIK3CD,RNPEP,SERPINE2,SKI,SLC16A1,SMOX,SOD2,TAL1,TAMALIN,TGFB2,TNFRSF8,TRIM25	up	4.73047e-06	up	1.00723e-10
ID2	2.37e-05	BCL2,BCL3,BTG2,CCND2,CCR10,CD83,CDC25B,CDH1,CDKN2A,CDKN2C,CSF1,DLL4,DUSP1,DUSP10,DUSP4,EEF1D,ETS2,GATA3,HOMER2,ICAM1,ICOSLG/LOC102723996,IKZF4,IRF5,IRF6,JAK2,JDP2,KLF7,LMO2,MCAM,NFKBID,NFKBIE,NR4A1,NR4A3,NTRK2,PAWR,PIK3C2B,PIK3R5,PLK1,PTPN14,REL,SELL,SEMA3F,SOX4,SOX9,TNFRSF19,TRAF3,TRAF4,TUBA1A,VANGL2,VCAM1,WNT3,ZBTB16,ZEB1	8.99e-15	ACTA2,ADM,BATF,BCL2,BCL2L1,BCL6,CCL5,CCND1,CCND2,CCNE2,CCNG2,CCR1,CCR10,CCR2,CCR5,CD44,CDH1,CDK1,CDK20,CDKN2A,CSF2RB,CXCR4,DGKA,DLL1,DLL4,DTX2,DUSP1,DUSP4,E2F2,ETS2,FAS,FCER1G,FOXO3,GADD45G,GATA3,GFI1,HOMER2,ICOSLG/LOC102723996,IFNGR1,IGFBP4,IKZF3,IL10,IL10RA,IL1RL1,IL20RB,IL2RB,IL4R,IL6R,IL7R,IL9R,INHBB,IRF4,IRF5,IRF6,IRF8,ITGA3,JAK2,JDP2,KLF6,KLF7,LAMA4,LEPR,LGALS1,LMO2,LMO4,MAF,MAP2K6,MAP3K3,M…	BCL2,CCND2,CCR10,CDH1,CDKN2A,DLL4,DUSP1,DUSP4,ETS2,GATA3,HOMER2,ICOSLG/LOC102723996,IRF5,IRF6,JAK2,JDP2,KLF7,LMO2,MCAM,NFKBID,NFKBIE,NR4A1,PIK3R5,SELL,SEMA3F,SOX4,TNFRSF19,TRAF3,TRAF4,TUBA1A,VANGL2,VCAM1,WNT3,ZBTB16	down	4.57301e-16	down	1.60567e-09
TGFB3	2.45e-05	ADAM12,BCL2,BHLHE40,CD59,CDH1,CDKN1B,CDKN2A,CDKN2B,COL1A2,COL2A1,EEF1D,ETS1,FN1,FOS,GATA3,ITGAV,MICAL2,MYO10,OCLN,PALLD,PLK1,S1PR3,SCD,SERPINE2,SMAD2,SNAI1,SOX9,TGFB3,TNS1,TSPAN13,TSPAN2,VEGFA,ZEB2	2.62e-11	ACAN,ACTA2,ACTG2,ADAM12,ADAM19,ASPN,BCL2,BHLHE40,CCN1,CCN2,CCN3,CDH1,CDH6,CDKN1B,CDKN2A,CDKN2B,COL10A1,COL11A1,COL1A1,COL1A2,COL3A1,COL5A1,ELN,ENG,F2RL1,FN1,FOS,FOSB,GATA3,ITGAV,JUN,JUND,LTBP2,MAPK11,MICAL2,MMP10,MMP2,MMP9,MS4A1,PALLD,PLAUR,PLOD2,PTAFR,PTHLH,S1PR3,SCD,SDC3,SERPINE1,SERPINE2,SH3PXD2A,SMAD7,SNAI1,SNAI2,STAT6,TAGLN,TGFB3,THBS1,TNC,TNFRSF11B,TPM1,TSPAN2,VEGFA,ZEB2	ADAM12,BCL2,BHLHE40,CDH1,CDKN1B,CDKN2A,CDKN2B,COL1A2,FN1,FOS,GATA3,ITGAV,MICAL2,PALLD,S1PR3,SCD,SERPINE2,SNAI1,TGFB3,TSPAN2,VEGFA,ZEB2	up	9.48083e-05	up	2.97331e-05
GNAQ	2.86e-05	ABCB1,AQP5,ATF3,BNIP3,BNIP3L,BTG2,CNN1,CXCL3,DUSP5,EDN1,EGR1,FOS,FOSL1,GNAQ,HIGD1A,HK2,HSPB8,INSIG1,KLF15,LGR4,MAFF,MAP3K8,NFIA,NFIL3,NPR3,NR4A1,NR4A2,NR4A3,OLR1,PDE10A,PDK1,SGK1,SLCO4A1,TGFB2,TGM1,THBD,TNFAIP6,VCAM1,VEGFA	1.95e-10	ABCB1,ADAMTS1,ADM,ANKRD1,ANXA3,AVPR1A,BMP2,BMP4,BNIP3,CCN2,CCND1,CD44,CNN1,CREM,CSPG4,CX3CL1,CXCL12,CXCL3,EDN1,EDN2,EGR1,F2RL1,FOS,FOSL1,FST,GADD45A,GAS6,GBP2,GNAQ,HIGD1A,HK2,HSPB8,IL1RN,INSIG1,KCNK2,KLF15,LGR4,LMCD1,MAFF,MAP3K8,MAPK11,MMP16,NDRG2,NFIL3,NPR3,NR4A1,NR4A2,OLR1,PDE10A,PDK1,PGR,PHLDA1,PLAT,PLAUR,PLCB1,PLSCR1,PRKCD,PRKG2,PYGL,RELN,SERPINE1,SGK1,SH3BP5,SLC8A1,SLCO4A1,STAT1,TGFB2,TGM1,T…	ABCB1,BNIP3,CNN1,CXCL3,EDN1,EGR1,FOS,FOSL1,GNAQ,HIGD1A,HK2,HSPB8,INSIG1,KLF15,LGR4,MAFF,MAP3K8,NFIL3,NPR3,NR4A1,NR4A2,OLR1,PDE10A,PDK1,SGK1,SLCO4A1,TGFB2,TGM1,THBD,VCAM1,VEGFA	up	0.006877	up	0.000531087
ASXL2	3.46e-05	CFD,ENO2,FAM162A,G0S2,HK2,HSD11B1,KLF15,PELI2,PGK1,PLIN1,RAB12,SCD,VEGFA	9.54e-05	CFD,ENO2,FAM162A,FFAR2,HK2,HYAL1,KLF15,LIPE,LPL,PELI2,PGK1,PLIN1,PPARGC1B,SCD,SERPINE1,SLC2A4,VEGFA	CFD,ENO2,FAM162A,HK2,KLF15,PELI2,PGK1,PLIN1,SCD,VEGFA	up	1.00577e-07	up	4.84695e-06
STAT5B	3.66e-05	A2M,ABCB1,ABCG2,AKR1C1/AKR1C2,ALAS2,ANKS1B,BCL2,BMF,CA2,CASP2,CASP6,CASP8,CCND2,CD276,CDH1,CDK6,CDO1,CHEK1,COX6A2,COX7A1,CYP26B1,CYP3A5,DDC,DDIT3,DUSP1,EGFR,EIF4A2,ELOVL3,FAM126A,FAM89A,FMO2,FOS,G0S2,GAB3,GBP6,GCK,GCNT2,HAMP,HAO2,IGF1,IRF1,KIF9,KLF9,KRT19,LDHB,LIMD2,LMAN1L,LMO2,MCL1,MORN3,MTMR11,MYCN,NOL3,NR4A2,PDZK1IP1,PIM1,PLTP,PRLR,RAB19,RASD1,RELA,RPA1,RPS14,RPS21,SCD,SLC47A1,SOCS1,SOX15,SRP9…	8.99e-08	A2M,ABCB1,ACOT1,ACTC1,ADGRG1,AKR1C1/AKR1C2,ANKRD1,AR,ARNT,ASAP1,ATM,BAX,BCL2,BCL2L1,BCL6,BMF,C9,CASP2,CASP4,CASP6,CASP8,CBR1,CCL3L3,CCND1,CCND2,CD276,CD63,CD9,CDH1,CDK6,CHEK1,CORIN,COX6A2,COX7A1,DDIT3,DGAT2,DUSP1,EIF4A2,ESR1,FAM89A,FAS,FBLN1,FMN2,FOS,GAB3,GADD45A,GBP6,GCNT2,GIMAP1,GIMAP6,GLUL,HAMP,HEXA,IGF1,IL2RB,IRF1,IRF8,JUN,JUND,KIF9,KLF9,KRT18,KSR1,LDHB,LIMD2,LMO2,LTBR,LY6E,MAF,MCL1,MDM2,MECO…	A2M,ABCB1,AKR1C1/AKR1C2,BCL2,BMF,CASP2,CASP6,CASP8,CCND2,CD276,CDH1,CDK6,CHEK1,COX6A2,COX7A1,DDIT3,DUSP1,EIF4A2,FAM89A,FOS,GAB3,GBP6,GCNT2,HAMP,IGF1,IRF1,KIF9,KLF9,LDHB,LIMD2,LMO2,MCL1,MTMR11,MYCN,NOL3,NR4A2,PDZK1IP1,PLTP,PRLR,RASD1,RPS21,SCD,SOX15,SRP9,STAT5B,TRAF3,TRAF4,ZFP36	up	0.0472501	up	0.0322787
ARHGAP31	3.7e-05	ARHGEF18,CDH1,CDKN2A,FN1,GDF11,ID2,MMP28,OCLN,PKP1,SNAI1,SPARC,TGFB2,TGFB3,ZEB2	3.89e-07	ARHGEF18,BMP2,CCN2,CDH1,CDKN2A,COL5A1,COL6A1,COL6A2,FN1,ID2,ITGA5,ITGB6,JUN,MMP10,SERTAD2,SNAI1,SPARC,TGFB2,TGFB3,TGFBR1,TWIST2,ZEB2	ARHGEF18,CDH1,CDKN2A,FN1,ID2,SNAI1,SPARC,TGFB2,TGFB3,ZEB2	up	3.55203e-05	up	0.00451219
EGR1	6.8e-05	ABCB1,ARC,ATF3,BACE1,CASP6,CASP8,CCND2,CDC20,CDH1,CLU,COL1A2,COL2A1,CSF1,CXCL2,CXCL3,DUSP4,EGFR,EGR1,ENPEP,EZH2,FN1,FOSL1,HMGCR,HPGD,ICAM1,ID1,IGF2,JUNB,MMP14,NR4A1,PDGFC,PF4,PNMT,PNPLA2,PTPN1,SGK1,SLC12A2,SLC12A5,SNAI1,SOCS1,SOD1,SOD2,SV2C,VCAM1,VEGFA,WNT4	1.03e-08	ABCB1,ACE,ACHE,ACTA2,ALOX5AP,APP,AR,ARC,BAX,CACNA2D4,CASP6,CASP7,CASP8,CAVIN1,CCL3L3,CCL4,CCND1,CCND2,CCR1,CCR2,CD44,CDH1,COL1A1,COL1A2,CREM,CXCL2,CXCL3,CXCL6,DLG4,DUSP4,EGR1,ENPEP,FAS,FLT1,FN1,FOSL1,FYN,GADD45A,GDNF,GRIA1,HBEGF,HMGCR,HPSE,ID1,IL1B,IL6R,ITGAM,JUN,JUNB,JUND,LDLR,LYZ,MAP1LC3B,mir-17,MMP14,MMP9,MYB,NR4A1,PCSK2,PF4,PLAU,PNMT,PTPN1,SERPINE1,SF1,SGK1,SLC12A2,SNAI1,SNAI2,SOD1,SOD2,SPP1,…	ABCB1,ARC,CASP6,CASP8,CCND2,CDH1,COL1A2,CXCL2,CXCL3,DUSP4,EGR1,ENPEP,FN1,FOSL1,HMGCR,ID1,JUNB,MMP14,NR4A1,PF4,PNMT,PTPN1,SGK1,SLC12A2,SNAI1,SOD1,SOD2,SV2C,VCAM1,VEGFA,WNT4	down	3.93466e-07	down	0.00147939
NGF	8.28e-05	A2M,AKR1B10,ARC,ATF3,BAMBI,BBC3,BCL2,BTG2,C1QL1,CD83,CDH1,CDKN1B,CDKN2A,DUSP1,DUSP4,DUSP8,EGFR,EGLN3,EGR1,EPAS1,EPHA4,ERRFI1,FOS,FOSL1,GAP43,GCH1,HAMP,ID1,IER2,IFRD1,IGF2,JUNB,KLF4,MAP3K11,MCL1,mir-124,MYCN,NAA15,NKD1,NR4A1,PLK3,PMCH,PNMT,PPP2R2B,RELA,SHC1,SHTN1,SMIM3,SOD1,SORT1,STMN4,TAC1,TRIO,TXN,UNC5C,VEGFA,WNT4,ZFP36	1.17e-06	A2M,ACER2,ACHE,ADM,AGRN,ANXA2,APP,ARC,ASCL1,ASIC1,ATM,BAMBI,BAX,BCL2,BCL2L1,BDNF,C1QL1,CCL4,CCND1,CD40,CD80,CD86,CDH1,CDK1,CDKN1B,CDKN2A,DLG4,DRD2,DUSP1,DUSP4,DUSP8,E2F2,ECEL1,EGLN3,EGR1,ELAVL4,EPAS1,ERRFI1,FAS,FOS,FOSL1,FRRS1,FSHR,GADD45A,GADD45G,GAP43,GCH1,GRIN2B,GUCY1A1,GUCY1B1,HAMP,ID1,IER2,IER3,IFRD1,ITGA2,JUN,JUNB,KLF4,LDLR,MACROD1,MAFK,MAP2,MAPK14,MCL1,MMD,MMP10,MMP2,MMP9,MYCN,NGFR,NKD1,NR…	A2M,ARC,BAMBI,BCL2,C1QL1,CDH1,CDKN1B,CDKN2A,DUSP1,DUSP4,DUSP8,EGLN3,EGR1,EPAS1,ERRFI1,FOS,FOSL1,GAP43,GCH1,HAMP,ID1,IER2,IFRD1,JUNB,KLF4,MCL1,MYCN,NKD1,NR4A1,PLK3,PMCH,PNMT,SOD1,TRIO,UNC5C,VEGFA,WNT4,ZFP36	up	2.02636e-05	up	2.35912e-10
EGLN1	0.000108	ADAMTS5,ANGPT2,CDKN1B,CDKN2B,COL2A1,EDN1,EGLN3,EPAS1,HES1,ICAM1,NGF,PDK1,PGK1,PRLR,SELL,SOX9,TGFB2,TGFB3,TPI1,VCAM1,VEGFA	8.91e-05	ADAMTS5,ADM,ANGPT2,ATP13A2,CD86,CDKN1B,CDKN2B,CXCR4,DLL1,EDN1,EGLN3,EPAS1,HES1,IL1A,IL1B,INHBA,JAG1,NGF,PDK1,PGK1,PRLR,SELL,SLC2A1,TGFB2,TGFB3,TGFBR1,TGFBR2,TNFRSF11B,TPI1,VCAM1,VEGFA	ADAMTS5,ANGPT2,CDKN1B,CDKN2B,EDN1,EGLN3,EPAS1,HES1,NGF,PDK1,PGK1,PRLR,SELL,TGFB2,TGFB3,TPI1,VCAM1,VEGFA	down	0.00651928	down	0.00112572
JUNB	0.00012	ATF3,BCL3,CDC20,CDKN1B,CDKN2A,CFD,CLU,COL1A2,CSF3,CXCL2,CXCL3,DARS1,DMTF1,DUSP1,EPAS1,FASN,FN1,FOSL1,HES1,HK2,HPGD,ID2,ITGAV,JUNB,LPAR1,NAMPT,NFKB2,PIM1,PLIN1,PNPLA2,POMC,RUNX2,SCD,SERP1,SGK1,SNAI1,SWAP70,TNFRSF8	6.44e-09	ARNTL2,BDNF,C1QB,C3,C3AR1,C5AR1,CASP4,CCL3L3,CCND1,CCR4,CD274,CD44,CD68,CD82,CDKN1B,CDKN2A,CFD,COL1A1,COL1A2,CSF3,CXCL16,CXCL2,CXCL3,DARS1,DUSP1,E2F7,EPAS1,FASN,FBLN2,FBLN5,FN1,FOSL1,HES1,HK2,ID2,IL10,IL1B,IL1RL1,INHBA,ITGAV,JUNB,KISS1,LIPE,MMP10,MMP2,MMP9,MYL12A,NCF2,PAK3,PENK,PLAU,PLAUR,PLIN1,PTBP2,RAB31,SCD,SERP1,SERPINE1,SGK1,SLC7A1,SLC8A1,SNAI1,SNAI2,SWAP70,SYT1,TBX3,TIMP1,TNFRSF8,UGT1A3,VAM…	CDKN1B,CDKN2A,CFD,COL1A2,CSF3,CXCL2,CXCL3,DARS1,DUSP1,EPAS1,FASN,FN1,FOSL1,HES1,HK2,ID2,ITGAV,JUNB,PLIN1,SCD,SERP1,SGK1,SNAI1,SWAP70,TNFRSF8	down	2.0754e-19	down	3.72072e-11
KL	0.000128	ATF3,BCL2,CRYGS,CYP27B1,DDIT3,EGR1,EIF2A,FN1,HSPA5,ICAM1,KDR,KL,mir-379,MITF,RUNX2,SOD2,TRPV5,VDR,VEGFA,WNT3A	0.000439	ACTA2,ADAM10,AXL,BAX,BCL2,BCL2L1,CCN2,CCND1,CRYGS,CYBB,CYP27B1,DDIT3,EGR1,EIF2A,FN1,HSPA5,KDR,KL,MMP2,MMP9,SELP,SIRT1,SLC34A2,SOD2,TGFBR2,TNFRSF11B,VEGFA,VIM	BCL2,CRYGS,CYP27B1,DDIT3,EGR1,EIF2A,FN1,HSPA5,KDR,KL,SOD2,VEGFA	up	0.00025891	up	9.56833e-06
CEBPA	0.000203	A2M,ABCB1,ACACA,AKR1B1,AKR1B10,AKR1C1/AKR1C2,AQP5,ARG2,ARL4C,ASL,ASNS,ASS1,BCL2,BIK,BIN1,BTG1,BTG2,CA2,CCND2,CDH1,CEBPA,CFD,COL1A2,COX4I1,CRABP2,CSF1,CSF3,CYCS,CYP3A5,DDX21,DHCR7,DLX3,EFNB2,FASN,FOS,FZD1,G0S2,GAS1,GCH1,HAMP,HDAC4,HMGA1,HMGCR,HPGD,HSD11B1,HSPA5,ICAM1,ICAM2,ID1,ID2,IGF1,INSR,IRF6,IRS1,JUNB,KDM3A,KLF4,MALT1,mir-181,MT2A,MYCN,NF2,NFATC2,NFIL3,NR4A2,OLR1,PAX2,PIK3CD,PLIN1,PPARD,PRLR,R…	2.12e-10	A2M,ABCB1,ADCY7,ADH1B,AKAP12,AKR1B1,AKR1C1/AKR1C2,ALOX5AP,ANPEP,ANXA1,APLN,APOB,ARG2,ARL4C,ASCL1,ASNS,ASS1,BCL2,BCL2A1,BHMT,BIK,BIN1,C3,C3AR1,CCL3,CCL4,CCNA2,CCND1,CCND2,CCR1,CD14,CD3G,CD7,CDH1,CEBPA,CFD,CIITA,CKAP4,CNFN,COL10A1,COL1A1,COL1A2,COX4I1,CSF1R,CSF2RA,CSF3,CSF3R,CXCR4,CYCS,CYP11A1,DGAT2,DYNLT3,EEF1A2,EFNB2,EMX2,EPHA7,FASN,FCAR,FCGR1A,FHL1,FLT1,FOS,FOXM1,FOXO3,GADD45A,GAPDH,GAS1,GATA6,G…	A2M,ABCB1,AKR1B1,AKR1C1/AKR1C2,ARG2,ARL4C,ASNS,ASS1,BCL2,BIK,BIN1,CCND2,CDH1,CEBPA,CFD,COL1A2,COX4I1,CSF3,CYCS,EFNB2,FASN,FOS,GAS1,GCH1,HAMP,HMGCR,HSPA5,ICAM2,ID1,ID2,IGF1,INSR,IRF6,JUNB,KDM3A,KLF4,MALT1,mir-181,MYCN,NF2,NFATC2,NFIL3,NR4A2,OLR1,PAX2,PIK3CD,PLIN1,PPARD,PRLR,SCD,SOD1,SOD2,TGFB2,THBD,TNFRSF19,TRAF4,TSC22D3	up	1.40552e-18	up	5.2031e-20
IL15	0.000245	ACADS,AHR,ALDOC,BAMBI,BBC3,BCL2,BTG1,CAMK2G,CCND2,CD59,CD83,CDH1,CDK6,CDKN1B,CDKN2B,CKS2,COX6C,CSF1,CSF3,CX3CR1,CXCL2,CXCL3,CYP27B1,DARS2,DDT,DUSP5,EBP,EDN1,EGLN1,ELK3,ENO1,ENO2,ETS1,GABARAPL2,GATA3,GPI,HK1,HK2,HNRNPA2B1,HSPE1,ICAM2,IL15,IL1RAP,IRF1,ITGB7,JUNB,LAT,LDHA,MAP2K1,MAPK1,MAPK3,MCL1,MIF,mir-142,MT1H,NAGA,NFIL3,NFKBIA,NHLH2,PDCD4,PDK1,PFKFB3,PGK1,PIK3R2,PIM1,PKM,PMCH,PNP,PPARD,PSAP,RBX1,…	1.27e-22	ACADS,ACTG2,ALDOA,ALDOC,ANXA1,AQP3,ARNT,ATM,AZU1,BAMBI,BCL2,BCL2L1,BPGM,CALM1 (includes others),CAMK2D,CAMK2G,CCL3,CCL3L3,CCL4,CCL5,CCN2,CCND1,CCND2,CCR1,CCR2,CD2,CD209,CD226,CD244,CD274,CD28,CD33,CD40,CD44,CD53,CD55,CD69,CD74,CD80,CD84,CD86,CDH1,CDK6,CDKN1B,CDKN2B,CEACAM1,CKS1B,CKS2,CMKLR1,CORO1A,COX6C,CSF3,CX3CR1,CXCL12,CXCL2,CXCL3,CXCR4,CYP27B1,DDT,DPP4,DYRK1A,EBP,EDN1,EGLN1,ELK3,ENO1,ENO2,ENO…	ACADS,ALDOC,BAMBI,BCL2,CAMK2G,CCND2,CDH1,CDK6,CDKN1B,CDKN2B,CKS2,COX6C,CSF3,CX3CR1,CXCL2,CXCL3,CYP27B1,DDT,EBP,EDN1,EGLN1,ELK3,ENO1,ENO2,GATA3,GPI,HK2,HNRNPA2B1,HSPE1,ICAM2,IL15,IL1RAP,IRF1,ITGB7,JUNB,LAT,LDHA,MAP2K1,MAPK1,MCL1,MIF,mir-142,NAGA,NFIL3,NFKBIA,NHLH2,PDCD4,PDK1,PGK1,PIK3R2,PKM,PMCH,PNP,PPARD,SELL,SLC16A1,SLC25A5,SRSF7,TFDP2,TNFRSF9,TPI1,TRIM5,VCAM1,VDAC3,VEGFA,ZFP36	up	3.0367e-27	up	3.91495e-19
SNAI1	0.000314	BAK1,CCND2,CDC25B,CDH1,CDH5,CGN,COL1A2,COL2A1,FASN,FLNC,FN1,FOS,FOSL1,GFAP,GLI2,HPGD,ID1,KRT8,mir-10,MLXIPL,MMP14,MSI1,OCLN,PEBP1,RUNX2,SERPINH1,SLC28A3,SNAI1,SPARC,SPARCL1,THBD,TMOD1,TMOD4,TPM3,VDR,VILL,ZEB1,ZEB2	1.76e-10	ACTN1,ADD2,AFAP1,ANKRD1,AXL,BCL2L1,BMP4,CCN1,CCN2,CCND1,CCND2,CD55,CDH1,CLDN1,CLDN3,COL1A1,COL1A2,CTTN,CUX1,CXADR,DKK1,ELF4,FASN,FLNA,FLNC,FMNL2,FN1,FOS,FOSL1,FOXC2,FST,GDF9,GFAP,GLI2,ID1,IL23A,IL32,ITGA2,ITGB1,KRT18,KRT8,L1CAM,LASP1,LIF,LIMA1,mir-10,MLXIPL,MMP14,MMP9,MSI1,PEBP1,PFKP,SDC1,SERPINE1,SERPINH1,SLC29A1,SMAD7,SNAI1,SNAI2,SPARC,SPARCL1,SVIL,TGFBR1,TGFBR2,THBD,THY1,TMOD1,TMOD4,TPM1,TPM4,…	CCND2,CDH1,COL1A2,FASN,FLNC,FN1,FOS,FOSL1,GFAP,GLI2,ID1,KRT8,mir-10,MLXIPL,MMP14,MSI1,PEBP1,SERPINH1,SNAI1,SPARC,SPARCL1,THBD,TMOD1,TMOD4,VILL,ZEB2	down	9.58686e-16	down	2.08921e-09
ERO1A	0.000316	CSF3,CXCL2,CXCL3,MMP14	0.00364	CSF3,CXCL2,CXCL3,MMP14	CSF3,CXCL2,CXCL3,MMP14	down	0.0154595	down	0.0230637
SIX2	0.000392	BBC3,CACNA1A,CAMK1D,CDKN1B,DLK1,ENO2,FEN1,GCK,HSPD1,ICA1,MAP3K8,MAPK10,MCM4,MLXIPL,PGK1,POLE3,POLE4,RNASEH2C,TPI1	5.93e-05	ALDOA,ATP2A3,CACNA1D,CALM1 (includes others),CAMK1D,CAMK2B,CDKN1B,CPE,DLK1,ENO2,FAS,FEN1,GREM1,HSPD1,ICA1,IL1A,MAP3K8,MCM4,MDM2,MLXIPL,NUSAP1,PAX6,PCSK2,PGK1,POLE4,RFX7,RNASEH2C,TCF7L2,TP53,TPI1	CAMK1D,CDKN1B,DLK1,ENO2,FEN1,HSPD1,ICA1,MAP3K8,MCM4,MLXIPL,PGK1,POLE4,RNASEH2C,TPI1	up	4.02617e-07	up	4.12242e-10
HNRNPA2B1	0.000451	ABCB1,ADORA2B,CD24,CDH1,CP,CRIP1,DCLK1,DSE,EYA4,FN1,GJC1,GPRC5B,H19,HNRNPA2B1,IDS,IGFBP2,LETM2,LPAR1,MFHAS1,NPR3,NTRK3,PDGFC,PITPNC1,PKM,RYR1,S1PR3,SEMA3B,SFI1,SLC1A2,SNAI1,SPAG4,TFPI2,TGFB2,TNS3,WNT4	1.26e-14	ABCB1,ACSL5,ADGRG2,ARSJ,BCL2L1,CDH1,CLDN1,CPVL,CRIP1,CUX1,DCLK1,DDR1,DNER,DSE,EDAR,ELOVL2,ENTPD1,FHL1,FN1,FSCN1,FZD8,GABRA5,GABRB2,GPRC5B,HMGB3,HNMT,HNRNPA2B1,HYAL1,IDS,IGFBP2,INHBB,JUP,KCTD12,LEPR,MAST4,MEIS2,MEST,MFHAS1,MMD,MOCOS,MSRB3,MYO1A,NOVA1,NPR3,NR2F1,NR3C2,NRCAM,NTRK3,P4HA1,PCSK9,PDE1A,PKIB,PKM,PLCB4,PLOD2,RASSF8,ROR1,RYR1,S1PR3,SERPINA1,SLC1A2,SLC2A4,SNAI1,SNAI2,SNAP25,SPAG4,SRPX,ST8SI…	ABCB1,CDH1,CRIP1,DCLK1,DSE,FN1,GPRC5B,HNRNPA2B1,IDS,IGFBP2,MFHAS1,NPR3,NTRK3,PKM,RYR1,S1PR3,SLC1A2,SNAI1,SPAG4,TFPI2,TGFB2,TNS3,WNT4	down	0.000499265	down	0.0217813
SCD	0.00102	ACACA,ACADL,AGPAT4,ANGPTL4,ATF3,BCL2,CD36,CRABP2,CXCL3,DAGLA,DDIT3,DEGS2,DIO3,EGR1,ELOVL3,ELOVL5,FA2H,FASN,FOS,G0S2,GATA3,HERPUD1,HMGCR,HMGCS1,HSPA5,IGFBP2,IL18,INSIG2,KLF4,LPIN2,MLXIPL,PNPLA2,PPARD,PTPN1,RDH5,SAA1,TGM1,TNFRSF9,UCP3,VCAM1,VDR	0.000512	ABCA1,ACADL,ACOX1,ALDH1A1,ALDH1A3,ANGPTL4,AR,BCL2,CCL3L3,CD36,CD44,CXCL3,CXCL6,CYP1A1,DAGLB,DDIT3,DEGS2,DGAT2,EGR1,ENG,FA2H,FABP5,FAS,FASN,FOS,GADD45A,GATA3,GNAT1,HBEGF,HERPUD1,HMGCR,HMGCS1,HR,HSPA5,IGFBP2,IL18,IL1B,IL1RN,INSIG2,JUN,KLF4,LIPE,LPL,MGLL,MLXIPL,MMP2,PDK4,PPARD,PPARGC1B,PTPN1,RDH5,SGMS2,SLC2A1,SLC2A4,SPP1,SPTLC3,SQLE,SREBF1,STRA6,TGM1,THBS1,TMEM26,TNC,TNFRSF9,UCP2,UGCG,VCAM1	ACADL,ANGPTL4,BCL2,CD36,CXCL3,DDIT3,DEGS2,EGR1,FA2H,FASN,FOS,GATA3,HERPUD1,HMGCR,HMGCS1,HSPA5,IGFBP2,IL18,INSIG2,KLF4,MLXIPL,PPARD,PTPN1,RDH5,TGM1,TNFRSF9,VCAM1	down	0.0168373	down	0.0101146
MAP2K1	0.00127	ABCB1,AHR,ALDH1L1,ASGR2,ATF3,BCL2,BIRC2,BRCA1,CDH5,CDKN1B,CDKN2A,CDKN2B,CEBPA,COL1A2,CXCL3,DAB2,DUSP1,DUSP5,ENO1,ENO2,FASN,FOS,FOSL1,GLI2,GPRC5B,HSPA5,IL13RA2,IRS1,MITF,MMP14,MYCN,NFKBIA,PIM1,RUNX2,SERPINE2,SMAD2,SOX9,TFPI2,TNFRSF10A,TREM2,UBC,VEGFA	2.02e-10	ABCB1,ACAN,ACTA2,ADGRG1,ALDH1L1,ANKRD1,ASGR2,BCL2,BCL2A1,BCL2L1,BRCA1,CCL3L3,CCL4,CCL5,CCN1,CCN2,CCNA2,CCND1,CD274,CD44,CDKN1B,CDKN2A,CDKN2B,CEBPA,CLDN2,COL1A1,COL1A2,COL3A1,CSTA,CTSB,CXCL3,CYP11A1,DAB2,DKK1,DNMT1,DPP4,DUSP1,ENO1,ENO2,F2R,FASN,FLNA,FOS,FOSL1,FURIN,GLI2,GPRC5B,HSPA5,IL1A,ITGA5,ITGB1,ITPR1,JUN,JUND,JUP,LDLR,MBP,MMP12,MMP14,MMP2,MMP9,MYCN,MYH2,NET1,NFKBIA,OSM,PDGFRA,PECAM1,PLAUR,RAB…	ABCB1,ALDH1L1,ASGR2,BCL2,BRCA1,CDKN1B,CDKN2A,CDKN2B,CEBPA,COL1A2,CXCL3,DAB2,DUSP1,ENO1,ENO2,FASN,FOS,FOSL1,GLI2,GPRC5B,HSPA5,MMP14,MYCN,NFKBIA,SERPINE2,TFPI2,TREM2,UBC,VEGFA	down	0.0176045	down	0.0276808
SOX4	0.0013	ADAMTS4,ADAMTS5,AMOTL1,BBC3,BCL2,BEX3,DUSP4,EMB,ENPEP,EZH2,FN1,FOS,GCAT,GRB7,HAMP,IGF1,IGF2,KANK1,KDM7A,LHFPL6,MAGED1,MARCKSL1,mir-181,NREP,PLEKHA1,PLXNA1,PNP,PPM1F,PXYLP1,SELL,SEMA3B,SEMA3C,SEMA3F,SERPINE2,SLC2A6,SORT1,SYNDIG1L,TENM4,TLE5,TMEM255A,TNFRSF19,TRMT9B,TUBA1A,TUBB2B	8.57e-11	ACY3,ADAMTS4,ADAMTS5,ADGRE5,AIF1L,ALDH1B1,AMOTL1,ARNT,ARPP21,B3GNT5,B3GNT8,BAX,BCL2,CASP1,CCN3,CD2,CD53,CD74,CGAS,CHAC1,CLIC6,CXCL12,DICER1,DUSP4,EMB,ENPEP,ENTPD1,EVI2A,EVL,FCER1G,FFAR2,FGF13,FHL1,FN1,FOS,GCAT,GFI1,GPR183,GRB7,H1-10,HAMP,HLA-DQB1,IFI30,IGF1,IGFBP4,KANK1,KDM7A,KYNU,LMO7,LRRN3,LUZP1,LYZ,MAGED1,MAP4K5,MARCKSL1,MBP,MGST2,mir-181,NREP,NRP1,PARD6G,PECAM1,PLXNA1,PLXNA2,PLXNA3,PLXND1,PNP…	ADAMTS4,ADAMTS5,AMOTL1,BCL2,DUSP4,EMB,ENPEP,FN1,FOS,GCAT,GRB7,HAMP,IGF1,KANK1,KDM7A,MAGED1,MARCKSL1,mir-181,NREP,PLXNA1,PNP,PPM1F,SELL,SEMA3F,SERPINE2,SYNDIG1L,TMEM255A,TNFRSF19,TRMT9B,TUBA1A,TUBB2B	up	1.00206e-10	up	9.41074e-14
MIA	0.00166	CDH1,FN1,MIA,MMP14,SPARC	0.00384	CDH1,FN1,MIA,MMP14,PLAT,SPARC	CDH1,FN1,MIA,MMP14,SPARC	down	0.00017153	down	0.0427864
SFRP1	0.00168	ACACA,BACE1,BIK,CD24,CDH1,FASN,FN1,GATA3,MLXIPL,NAMPT,PRLR,RUNX2,SCD,SFRP1,SOX9,TGFB2	0.00021	ACTA2,APP,BAX,BIK,CCND1,CDH1,COL1A1,DKK1,FASN,FN1,GATA3,KRT18,MLXIPL,MMP10,MMP2,MMP9,PRLR,SCD,SDC2,SERPINE1,SFRP1,SLC2A4,SREBF1,TGFB2,TP53,VIM	BIK,CDH1,FASN,FN1,GATA3,MLXIPL,PRLR,SCD,SFRP1,TGFB2	down	4.57102e-05	down	0.0192757
KLF3	0.00178	ABHD14B,AP1M2,APRT,BCL2,BCL3,BOLA1,C11orf24,CARHSP1,CCT3,CXCL2,CXCL3,DOK3,ELMO1,FAM126A,FCGRT,FOS,FRY,GAPT,GIT2,GNGT2,GRB7,GRK6,H4-16,HBB,HBP1,HDAC11,HPS1,HS3ST1,HYPK,IL15,IL18,ITGB7,JAK2,KBTBD2,KCNK6,KDM3A,LMO2,LRRK2,MAGED1,MIF,MYADM,NDUFV3,NSMAF,PDE7A,PRMT2,PSEN1,PTPN14,RAP1GAP2,RELA,RNF166,RYR1,SCOC,SCP2,SEC16B,SELL,SERPINH1,SGK1,SIGIRR,SLC28A2,SP140,SUSD3,TEK,TOPORS,TPM3,TUBA1A,UNC119B,ZEB2,Z…	1.22e-11	ADPGK,ALDH3B1,ANXA6,ARHGEF3,ARID5A,ATP2A3,BCL2,BOLA1,C11orf24,CAMK2D,CAPG,CBFB,CCT3,CD55,CD69,CD93,CD99L2,CEP170B,CHCHD10,CMPK2,CSF2RA,CTSC,CX3CL1,CXCL2,CXCL3,CYRIA,DHRS7,DOK3,E2F2,E2F3,ELMO1,EMID1,EXTL1,FCGRT,FMNL3,FOS,FRY,GALNT1,GAPT,GCNT1,GFI1,GIMAP1-GIMAP5,GIMAP8,GIT2,GLIPR2,GNGT2,GPR137,GRB7,GRK6,H2BC10,H4-16,HBB,HEXB,HLCS,HM13,HNRNPDL,HPS1,HS3ST1,HYPK,IDH1,IGF2BP3,IL12A,IL15,IL16,IL17RA,IL1…	BCL2,BOLA1,C11orf24,CCT3,CXCL2,CXCL3,DOK3,ELMO1,FCGRT,FOS,FRY,GAPT,GIT2,GNGT2,GRB7,GRK6,H4-16,HBB,HPS1,HS3ST1,HYPK,IL15,IL18,ITGB7,JAK2,KBTBD2,KCNK6,KDM3A,LMO2,LRRK2,MAGED1,MIF,NSMAF,PRMT2,PSEN1,RAP1GAP2,RNF166,RYR1,SCOC,SCP2,SEC16B,SELL,SERPINH1,SGK1,SIGIRR,SP140,SUSD3,TEK,TOPORS,TUBA1A,UNC119B,ZEB2	up	0.00176534	up	0.0344572
PF4	0.00245	CD1C,CD83,CEBPA,CNN1,CXCL3,EPSTI1,FN1,GCH1,ICAM1,IRF1,KLF4,LY75,MYCN,NFKB2,NFKBIA,NFKBIZ,REL,SOD2,THBD,TNFAIP3,VDR	2.02e-05	ACTA2,CCL22,CCL3,CCL4,CD1C,CD86,CEBPA,CMPK2,CNN1,CPM,CXCL3,DDX60,E2F2,EPSTI1,FLI1,FN1,GCH1,HNF1A,IL1A,IL1B,IL1RN,IL23A,INHBA,IRF1,ISG15,ITGAM,KLF4,LY75,MYCN,NFKBIA,NFKBIZ,PGR,RSAD2,SOD2,STAT1,STAT2,THBD,ZNF263	CD1C,CEBPA,CNN1,CXCL3,EPSTI1,FN1,GCH1,IRF1,KLF4,LY75,MYCN,NFKBIA,NFKBIZ,SOD2,THBD	up	0.00102543	up	2.18789e-06
KDR	0.00251	A2M,ANGPT2,DLL4,HAMP,INPP5D,KDR,MMP14,NME2,NR4A1,PAX2,PIM1,SFRP1,TAL1,VEGFA	0.000254	A2M,ANGPT2,ANXA2,BTK,CTLA4,CXCR4,DLL4,HAMP,HAVCR2,INPP5D,KDR,MMP14,NDC80,NME2,NOTCH1,NR4A1,PAX2,PDCD1,S1PR2,SFRP1,SNAI2,TAL1,VEGFA	A2M,ANGPT2,DLL4,HAMP,INPP5D,KDR,MMP14,NME2,NR4A1,PAX2,SFRP1,TAL1,VEGFA	down	6.98387e-11	down	0.00254465
PPARD	0.00252	ABCG1,ACAA1,ACACA,ACADL,ACY1,ADORA1,ALDH9A1,ANGPTL4,ASS1,BCL2,CCND2,CD36,CDKN1B,CLEC4F,CXCL1,CXCL2,CXCL3,DHCR7,EGR1,ENO1,FAM131C,FASN,FCGBP,FN1,GCK,GLI2,HMGCR,HMGCS1,ICAM1,IDH3B,IGFBP2,IL13RA2,LDHA,LDHB,LPIN2,MAPK1,MAPK3,NR4A1,NR4A2,NR4A3,OLR1,PDE4C,PDK1,PKM,PNPLA2,PPARD,RUNX2,SCARB2,SCD,SFI1,SLC2A10,TLR5,TNFAIP3,TUB,UBC,UCP3,VEGFA,VLDLR	2.55e-06	ABCA1,ACAA2,ACADL,ACOX1,ACSL5,ACTA2,ACY1,ADPGK,ALDH9A1,ANGPTL4,APOB,AQP3,ASS1,BCL2,BCL2L1,C1QA,C1QB,C1QC,CCL3L3,CCND1,CCND2,CD33,CD36,CD68,CDK1,CDKN1B,CH25H,CLEC4F,CLEC7A,CXCL2,CXCL3,CXCR2,CYB561A3,CYP27A1,CYP7B1,DHRS2,EGR1,ENO1,ESR1,FAM131C,FASN,FCGBP,FLT1,FN1,GAS6,GHR,GLI2,GPR183,HMGCR,HMGCS1,HSD3B1,IDH3B,IGFBP2,IGFBP6,IKBKE,IL10,IL12A,IL1B,IL23A,LDHA,LDHB,LDLR,LGALS4,LIPE,LPL,MAPK1,MDFI,MFGE8,…	ACADL,ACY1,ALDH9A1,ANGPTL4,ASS1,BCL2,CCND2,CD36,CDKN1B,CLEC4F,CXCL2,CXCL3,EGR1,ENO1,FAM131C,FASN,FCGBP,FN1,GLI2,HMGCR,HMGCS1,IDH3B,IGFBP2,LDHA,LDHB,MAPK1,NR4A1,NR4A2,OLR1,PDK1,PKM,PPARD,SCD,SLC2A10,TLR5,TUB,UBC,VEGFA	up	0.000119502	up	8.52497e-05
TGFB2	0.00277	AHR,ANGPTL4,BHLHE40,CD36,CD59,CDH5,CDKN2A,CNN1,COL1A2,COL4A1,EDN1,EGR1,FN1,FOS,GAS1,KDR,MIA,NFATC2,NGF,SCD,SELL,SESN1,SMAD2,TGFB2,TIMP2,VDR,VEGFA	9.98e-15	ABCA1,ACTA2,ALDH1A1,ANGPTL4,ASPN,BHLHE40,BMP4,CCN2,CD36,CD40,CD86,CDH11,CDKN2A,CIITA,CNN1,COL10A1,COL1A1,COL1A2,COL3A1,COL4A1,COL6A2,CYP24A1,DOCK4,EDN1,EGR1,FAS,FMOD,FN1,FOS,FURIN,GAS1,HBEGF,HSPG2,INHBA,JAG1,JAM2,KCNQ1OT1,KDR,MIA,MLLT3,MMP2,MMP9,NFATC2,NGF,NOTCH1,OSR1,PDK4,PECAM1,PLOD2,PTAFR,PTHLH,RUNX1,RUNX1T1,SCD,SELL,SERPINE1,SNAI2,SPP1,TAGLN,TGFB2,TGFBR1,TGFBR2,THBS1,TIMP1,TIMP2,TNFRSF11B,VCA…	ANGPTL4,BHLHE40,CD36,CDKN2A,CNN1,COL1A2,COL4A1,EDN1,EGR1,FN1,FOS,GAS1,KDR,MIA,NFATC2,NGF,SCD,SELL,TGFB2,TIMP2,VEGFA	up	1.68709e-14	up	3.6108e-10
EIF2AK3	0.00294	APAF1,ARF4,ARFGAP1,ARFGAP3,ASNS,ATF3,BIRC2,BTG2,CBX4,DDIT3,DERL3,DNAJB9,EGR1,EIF2AK3,ERO1A,ETS2,FOSL1,GCH1,HERPUD1,HSPA5,ICA1,IGF1,KLF4,NARS1,NFIL3,NFKB2,PPP1R15A,RNASEL,SHMT2,SYS1,VEGFA,YARS1,ZFP36	0.000133	AMY2B,APAF1,ARFGAP1,ASNS,ATF5,BDNF,CARS1,CCND1,CD274,CEBPG,CLCN3,CTSC,DDIT3,DERL3,DLG4,DNAJB9,ECD,EDEM1,EGR1,EIF2AK3,ERN1,ERO1A,ERO1B,ETS2,FOSL1,GADD45A,GCH1,GOSR2,HERPUD1,HSPA5,HSPA9,ICA1,IGF1,IL1B,JUN,KDELR2,KLF4,LMO4,LONP1,MAP1LC3B,NAPA,NARS1,NFIL3,PON2,PPP1R15A,PRDM1,RNASEL,RPS6KA2,SCN5A,SEC24D,SLC1A4,SLC1A7,SLC7A1,SYS1,TP53,TXNIP,VEGFA,ZFP36	APAF1,ARFGAP1,ASNS,DDIT3,DERL3,DNAJB9,EGR1,EIF2AK3,ERO1A,ETS2,FOSL1,GCH1,HERPUD1,HSPA5,ICA1,IGF1,KLF4,NARS1,NFIL3,PPP1R15A,RNASEL,SYS1,VEGFA,ZFP36	down	7.14315e-11	down	4.12075e-08
DDIT3	0.00299	ASNS,ATF3,BAK1,BBC3,BCL2,CEBPA,DDIT3,ERO1A,FN1,GABARAPL2,GPC6,HSPA5,HSPD1,HSPE1,MCL1,mir-708,MLF1,MTHFD2,NFIL3,PER1,PPP1R15A,SIPA1L3,SPOCK1,STX1A,TENM4,TGFB2,TNFRSF10A,TSC22D3,XPOT	1.14e-05	ANKRD1,ASNS,ATF5,BAX,BCL2,BHLHE22,CASP4,CCDC80,CEBPA,DCTPP1,DDIT3,DNAJA1,DOCK4,ERO1A,FAP,FN1,GPC6,H6PD,HSPA5,HSPD1,HSPE1,IL12A,IL1B,ITGA2,ITGAM,JAG1,LOX,MCL1,mir-708,MLF1,NFIL3,PDPN,PER1,PLAT,PLEC,PPP1R15A,RGS4,RUNX3,SERPINA1,SH3RF3,SIPA1L3,SKP2,SLC5A5,SNAI2,SRSF2,STX1A,TGFB2,TGM2,THBS2,TNFRSF10B,TSC22D3,TXNIP,UNG,VIM	ASNS,BCL2,CEBPA,DDIT3,ERO1A,FN1,GPC6,HSPA5,HSPD1,HSPE1,MCL1,mir-708,MLF1,NFIL3,PER1,PPP1R15A,SIPA1L3,STX1A,TGFB2,TSC22D3	down	5.36684e-28	down	2.76364e-15
MCAM	0.00332	ATF3,CD24,CDH1,FN1,ID1	0.00911	CDH1,FN1,ID1,MMP2,SNAI2,VIM	CDH1,FN1,ID1	up	2.48104e-22	up	2.73264e-09
OSCAR	0.0035	BCL2,CD83,CX3CR1,CXCL1,CXCL2,CXCL3,ICAM1,JAK2,MAP3K8,MMP19,NLRP12	0.000346	BCL2,CCR2,CD40,CD86,CX3CR1,CXCL2,CXCL3,IL1A,IL1R1,IL1RN,ITGAM,JAK2,MAP3K8,MMP19,NLRP12,TLR7,TLR8,TNFSF10	BCL2,CX3CR1,CXCL2,CXCL3,JAK2,MAP3K8,MMP19,NLRP12	up	0.000173081	up	0.000381588
ZEB2	0.00401	ALPL,CASP6,CDH1,CDK6,CDKN2A,CDKN2B,CX3CR1,FCN1,GAB2,GATM,ID2,INPP5D,KRT19,MITF,SELL,SFRP1,SNAI1,VCAM1	0.000594	AXL,CASP6,CCL3L3,CCND1,CD7,CDH1,CDK6,CDKN2A,CDKN2B,CX3CR1,CYP4F3,ESRP2,FCER1A,FCN1,GAB2,GATM,ID2,IL7R,INPP5D,KRT18,MMP2,MS4A3,MYB,NKG7,PLCG2,SELL,SFRP1,SNAI1,VCAM1,VIM	CASP6,CDH1,CDK6,CDKN2A,CDKN2B,CX3CR1,FCN1,GAB2,GATM,ID2,INPP5D,SELL,SFRP1,SNAI1,VCAM1	up	9.51451e-33	up	6.50737e-34
GLI2	0.00403	ATP2A1,BCL2,CCND2,CDH1,CDKN1B,CLU,CSF3,CXCL2,CXCL3,DLX3,GATA3,GLI2,HK2,IL15,IRF6,JUNB,MITF,MYCN,PAX2,PFKFB3,PRKCH,RUNX2,SFRP1,SNAI1,SOX9,TGFB2,VDR	1.39e-08	ACTA2,ATP2A1,BCL2,BCL2L1,BMP4,BNC1,CCL22,CCL3L3,CCL4,CCL5,CCND1,CCND2,CCR1,CCR4,CCR5,CDH1,CDK1,CDKN1B,CLEC7A,COL10A1,COL1A1,CSF3,CSTA,CXCL2,CXCL3,CXCL6,CXCR2,FOXC2,GATA3,GLI2,HK2,IL10,IL15,IL1B,IL1RL1,IL6R,IRF6,ITGB1,JAG1,JUNB,MEF2C,MEOX1,MMP9,MYCN,OVOL1,PAX1,PAX2,PAX3,PRKCH,PTCH1,PTHLH,SFRP1,SNAI1,SPP1,TAF1C,TGFB2,UGCG,VIM	ATP2A1,BCL2,CCND2,CDH1,CDKN1B,CSF3,CXCL2,CXCL3,GATA3,GLI2,HK2,IL15,IRF6,JUNB,MYCN,PAX2,PRKCH,SFRP1,SNAI1,TGFB2	up	5.25894e-05	up	4.70036e-07
HIVEP1	0.00458	CARD11,CXCL2,EGFR,IL18,MALT1,MAP2K3,MAP3K8,NFKB2,NFKBIA,NFKBID,NFKBIE,PIK3R5,TICAM1,TLR5,TNFAIP3	9.53e-10	CARD11,CD40,CXCL2,FCER1G,IL18,IL1A,IL1B,IL1R1,IL1R2,IL1RN,IL33,LTBR,LY96,MALT1,MAP2K3,MAP3K8,MAPK11,MRAS,MYD88,NFKBIA,NFKBID,NFKBIE,PIK3R5,PIK3R6,TANK,TGFBR1,TGFBR2,TICAM1,TLR1,TLR4,TLR5,TLR8,TNFRSF1B,TNFSF13B,TRAF1	CARD11,CXCL2,IL18,MALT1,MAP2K3,MAP3K8,NFKBIA,NFKBID,NFKBIE,PIK3R5,TICAM1,TLR5	up	9.88958e-09	up	0.000230646
ALOX15	0.00468	ABCG1,ALOX15,BCL2,CD36,CXCL2,FN1,FOSL1,HAMP,ICAM1,NOTCH3,PPARD,VCAM1	0.00136	ABCA1,ALOX15,BAX,BCL2,CCL3L3,CCL4,CD36,CXCL2,FN1,FOSL1,HAMP,IL1A,IL1B,JUN,MMP2,NOTCH3,PPARD,RGS2,VCAM1	ALOX15,BCL2,CD36,CXCL2,FN1,FOSL1,HAMP,NOTCH3,PPARD,VCAM1	up	1.52795e-12	up	3.41507e-10
MYOCD	0.00476	ACTN2,CLSTN2,CNN1,COL1A2,COL2A1,DDIT3,ECM2,EIF2A,EIF2AK3,FBXO32,FN1,FOS,GJC1,HSPB7,KCNJ3,LOC102724428/SIK1,LPP,MYLK,NFATC2,PTPRB,SNAI1,VEGFA	2.95e-05	ACTA2,ACTC1,ACTN2,BCL2L1,CACNA1D,CALD1,CCBE1,CLSTN2,CNN1,COL1A1,COL1A2,COL3A1,DDIT3,EIF2A,EIF2AK3,FAP,FN1,FOS,GJA5,ITGB1BP2,KCNJ3,KCNMB1,LMOD1,LOC102724428/SIK1,LPP,MEF2C,MYL4,MYLK,NFATC2,NPPB,PDLIM3,PTPRB,SCN5A,SNAI1,TAGLN,TNNC1,TNNT2,TP53,TPM1,VCAN,VEGFA	ACTN2,CLSTN2,CNN1,COL1A2,DDIT3,EIF2A,EIF2AK3,FN1,FOS,KCNJ3,LOC102724428/SIK1,LPP,MYLK,NFATC2,PTPRB,SNAI1,VEGFA	up	1.40871e-16	up	9.04733e-11
TAF4B	0.00486	CCND2,FN1,IRF1,JCHAIN,NFKBIA,TAF4B,TGFB3,TNFAIP3,ZBTB16	0.00127	CCN2,CCND2,FN1,FST,IER3,INHBA,INHBB,IRF1,JUN,NFKBIA,SPP1,TAF4B,TGFB3,ZBTB16	CCND2,FN1,IRF1,NFKBIA,TAF4B,TGFB3,ZBTB16	down	3.36121e-10	down	7.93424e-07
SGK1	0.005	CDK6,CDKN1B,CEBPA,KCNA1,KCNA4,KCNQ1,KCNQ3,KCNQ4,KCNQ5,SCNN1G,SLC15A2,SLC1A2,SLC5A1,SLC6A8,SLC9A3,TRPV5,TRPV6	0.000442	ASIC1,CCN2,CDK6,CDKN1B,CEBPA,CFTR,CLCN2,DLG4,GRIN2B,HBEGF,KCNA1,KCNA2,KCNA3,KCNA4,KCNQ1,KCNQ3,LIF,ORAI1,SCN5A,SCNN1A,SCNN1G,SLC1A2,SLC1A3,SLC1A5,SLC1A7,SLC2A4,SLC34A2,SLC6A8,TRPV6	CDK6,CDKN1B,CEBPA,KCNA1,KCNA4,KCNQ1,KCNQ3,SCNN1G,SLC1A2,SLC6A8,TRPV6	down	0.00443738	down	0.00398009
KLF4	0.00557	ALPL,CCND2,CDH1,CDKN1B,CDKN2B,CEBPA,CHST15,CRABP2,CXCL3,DLL4,DLX3,DSP,DUSP1,DUSP4,DUSP5,FARP1,FN1,FRZB,GLI2,GPA33,HES1,HPS5,IL15,IRF6,IRS1,IRX3,ITGAD,KDR,KLF4,KLHL24,KRT19,LAMA1,LGR5,MRPS18B,MRPS7,MXI1,MYOCD,NEAT1,NF1,NF2,NOTCH4,PAX2,POLE4,PPP2CA,PRKG1,RUNX2,SEMA3F,SERPINH1,SOCS1,SOD2,SOD3,TEK,TGFB2,TGFB3,TGM1,THBD,TNFRSF19,VCAM1,VEGFA,WLS,WNT3	5.79e-11	ACTA2,ACTC1,ACVR1,ADAMTS1,ADGRE1,ADRB2,AIF1,ALCAM,ALDH1A1,ANGPT1,ASCL1,BAX,BCL2L1,BMPER,BUB1B,CCN3,CCNA2,CCND1,CCND2,CD14,CD44,CDH1,CDKN1B,CDKN2B,CEBPA,CENPE,CHST15,CLEC10A,CNFN,COBLL1,COL1A1,CSF1R,CST6,CXCL3,CYP1A1,CYP26A1,DLL1,DLL4,DSP,DUSP1,DUSP4,ECSIT,EFEMP1,EMX2,EPHA2,FARP1,FLT1,FN1,FOXM1,GADD45A,GBP3,GBP4,GLI2,GRHL1,HBEGF,HES1,HLA-DQB1,HPS5,HSPB1,IER5,IL10,IL15,IL23A,IL32,INHBA,IRF6,ITGAD,I…	CCND2,CDH1,CDKN1B,CDKN2B,CEBPA,CHST15,CXCL3,DLL4,DSP,DUSP1,DUSP4,FARP1,FN1,GLI2,HES1,HPS5,IL15,IRF6,ITGAD,KDR,KLF4,KLHL24,LAMA1,LGR5,MRPS18B,MRPS7,MXI1,MYOCD,NF2,NOTCH4,PAX2,POLE4,PPP2CA,SEMA3F,SERPINH1,SOD2,SOD3,TEK,TGFB2,TGFB3,TGM1,THBD,TNFRSF19,VCAM1,VEGFA,WLS,WNT3	down	2.12226e-17	down	3.43325e-07
HSPA5	0.00568	ACADM,BCL2,CDH1,CLU,CRTC1,DDIT3,EGFR,EIF2A,EIF2AK3,FASN,HSP90B1,HSPA5,IDI1,SCD	0.000134	ACADM,APP,BAX,BCL2,BCL2L1,CCL5,CDH1,CRTC1,DDIT3,EIF2A,EIF2AK3,ERN1,ESR1,FASN,HSPA5,IDI1,IFIT1,ISG15,MAP1LC3B,MBP,NQO1,P4HB,SCD,SREBF1,WASF3	ACADM,BCL2,CDH1,CRTC1,DDIT3,EIF2A,EIF2AK3,FASN,HSPA5,IDI1,SCD	down	2.93262e-10	down	1.17887e-06
EDN1	0.00579	ADAM12,ARF6,ARHGEF11,BCL2,CAT,CDH1,CDKN1B,COL1A2,COL4A1,EDN1,EGFR,EGR1,ERRFI1,FN1,FOS,FOSL1,HSPA5,ICAM1,IL18,INSR,ITGAV,JUNB,MAP2K1,MARCKSL1,MCAM,MITF,MYO9B,NPM1,NRG1,OLR1,POMC,RAB3A,SELL,SLC1A2,SOCS1,SOD1,TPM2,TPM3,TUBB1,VCAM1,VEGFA	1.69e-11	ACTA2,ACTB,ADAM12,ADAM19,ANXA1,ANXA6,APLN,ARHGEF11,BAG2,BCL2,BCL2A1,CCN1,CCN2,CCND1,CDH1,CDK1,CDKN1B,COL1A2,COL4A1,COL5A1,COMP,CXCR4,CYBB,CYP11A1,EDN1,EDNRA,EGR1,ERRFI1,EZR,FN1,FOS,FOSB,FOSL1,FST,GRN,HBEGF,HSPA5,IL18,INHBA,INSR,ITGA2,ITGA5,ITGAM,ITGAV,ITGB1,ITGB1BP2,ITPR2,JUN,JUNB,LEPR,MAP2K1,MARCKSL1,MBP,MCAM,MMP2,MMP9,MSN,MYO9B,NCF1,NPPB,OLR1,PLAU,PLAUR,PLCB4,PRKCD,PTGER2,PTGER4,PTGS1,PXN,RAB3A…	ADAM12,ARHGEF11,BCL2,CDH1,CDKN1B,COL1A2,COL4A1,EDN1,EGR1,ERRFI1,FN1,FOS,FOSL1,HSPA5,IL18,INSR,ITGAV,JUNB,MAP2K1,MARCKSL1,MCAM,MYO9B,OLR1,RAB3A,SELL,SLC1A2,SOD1,TPM2,TUBB1,VCAM1,VEGFA	up	2.68271e-26	up	2.04524e-25
HK2	0.00619	CDH1,MCL1,NDUFB8,SDHB,SNAI1,UQCRC2,ZEB1	0.000192	BCL2L1,CDH1,KRT18,MCL1,MMP9,NDUFB8,SDHB,SNAI1,SNAI2,TWIST1,UQCRC2,VIM	CDH1,MCL1,NDUFB8,SDHB,SNAI1,UQCRC2	down	0.0370657	down	0.0347872
SOD1	0.00633	ADCY2,ADORA2B,ALDOC,ARC,ASL,ASS1,AURKAIP1,BCL2,CCNT1,CD36,CDKN2A,CLU,CNR1,CP,CYB561,DCXR,ETS2,FOS,GFAP,GNG10,GNG4,GNG7,GUK1,HIVEP3,HSBP1,HSPB8,ICAM1,IGF1,IL15,JUNB,KCNJ2,KCNS1,MCL1,NDUFV3,NFIL3,OCLN,P2RX4,PAWR,PCP4,PRRX1,PTPN21,RUNX2,RYR1,SCN2B,SHANK2,SKP1,SLC1A2,SOD1,SOD2,SOST,TNFAIP3,VAPA,VCAM1	2.99e-08	ACTB,ADCY2,ALDOC,APP,ARC,ASS1,ATP1A1,ATP1A3,ATP6V1G2,AURKAIP1,B2M,BAG3,BAX,BCL2,BCL2L1,BID,BMP4,BUB1,C1QA,C5AR1,C5AR2,CASP1,CASP4,CCND1,CD14,CD36,CDKN2A,CKB,COL1A1,CSF1R,CYB561,DCC,DCXR,DLG4,ETS2,EZR,FAP,FAS,FGF10,FOS,GABRA4,GCLC,GCLM,GDNF,GFAP,GNB1,GNG7,GRIA1,GSG1L,GSTM3,GUK1,HIVEP3,HLA-E,HSBP1,HSPB1,HSPB8,IFI44,IGF1,IL10,IL15,IL1B,INHBA,ISG15,JUN,JUNB,KCNAB1,KCNJ2,LIMK1,LOC728392,LPL,MCL1,MET,M…	ADCY2,ALDOC,ARC,ASS1,AURKAIP1,BCL2,CD36,CDKN2A,CYB561,DCXR,ETS2,FOS,GFAP,GNG7,GUK1,HIVEP3,HSBP1,HSPB8,IGF1,IL15,JUNB,KCNJ2,MCL1,NFIL3,P2RX4,PCP4,PRRX1,PTPN21,RYR1,SCN2B,SKP1,SLC1A2,SOD1,SOD2,VAPA,VCAM1	down	1.12507e-05	down	0.000342066
SENP2	0.0079	HK2,LDHA,PDK1,PGK1	0.00121	HK2,LDHA,MSTN,PDK1,PGK1,SLC2A1	HK2,LDHA,PDK1,PGK1	down	0.0375272	down	0.0112431
EGLN3	0.0088	CDKN1B,EPAS1,FASN,HK1,LDHA,LGR5,OCLN,SCD,VCAM1,VEGFA	0.00708	ADM,CDKN1B,EPAS1,FASN,IL1A,IL1B,LDHA,LGR5,SCD,SLC2A1,TNFRSF11B,TP53,TP53RK,VCAM1,VEGFA	CDKN1B,EPAS1,FASN,LDHA,LGR5,SCD,VCAM1,VEGFA	down	2.47835e-07	down	5.27694e-06
BMP6	0.00933	ACADM,ADAMTS5,AKTIP,AQP5,ARHGAP18,CAVIN2,CDKN2C,ERRFI1,FOSL1,FRMD4B,HAMP,ID1,ID2,KLF4,MATN2,MYCN,NOG,POMC,SLC20A1,SNAI1,STS,VEGFA,ZEB1	8.94e-06	ACADM,ACTA2,ADAMTS1,ADAMTS5,ADD3,ARHGAP18,BMP4,CAVIN2,CCN2,CD44,CHD3,CYP11A1,E2F2,E2F3,ERRFI1,FOSL1,FSHR,GDNF,HAMP,HBEGF,ID1,ID2,IL1A,INHBA,INHBB,ITGA5,KLF4,MATN2,MYCN,NOG,PCSK6,PMEPA1,PRKD1,SEMA3A,SERPINE1,SLC20A1,SMAD7,SNAI1,STS,TAGLN,TEF,TIMP1,TNFRSF12A,VCL,VEGFA,WNT2	ACADM,ADAMTS5,ARHGAP18,CAVIN2,ERRFI1,FOSL1,HAMP,ID1,ID2,KLF4,MATN2,MYCN,NOG,SLC20A1,SNAI1,STS,VEGFA	up	7.91496e-15	up	8.35673e-21
CDKN2A	0.00935	A2M,AMD1,APAF1,APPL2,ASF1B,ASNS,ASS1,BACH2,BBC3,BCL11A,BCL2,BTG2,CDC25B,CDKN1B,CDKN2A,CDKN2B,CDKN2C,CSF1,CTH,DONSON,DUSP1,EGR1,EZH2,FASN,FEN1,FGF11,FLT3,FN1,FOS,GATA3,GLB1,GNL3,GOT1,GTSE1,HOXB9,HOXC4,HUNK,ID1,IGLL1/IGLL5,IL15,ITGAV,JAK2,KIFC1,MCL1,MCM4,mir-1255,mir-146,mir-27,MTA1,MYCN,NFKB2,NPM1,PDGFC,PLK1,POU2AF1,PPFIBP1,PSAT1,RMI1,RRM2B,SERTAD1,SH3BP2,TGFB3,TOB2,VEGFA,ZBTB16	1.77e-09	A2M,ACTA2,AK1,AMD1,ANAPC5,APAF1,APPL2,ASNS,ASS1,ATAD2,BACH2,BAX,BCAT1,BCL2,BTG3,BUB1B,C3,CAPG,CCL22,CCL3L3,CCL4,CCL5,CCN2,CCNA2,CCND1,CCR4,CCR6,CD274,CD79B,CDCA7L,CDK1,CDKN1B,CDKN2A,CDKN2B,COL1A1,CPA4,CTH,CX3CL1,CXCL6,CXCR2,DCK,DDR1,DONSON,DUSP1,E2F2,E2F3,EGR1,EHD3,EPS8,FAM111A,FAS,FASN,FBL,FEN1,FGF11,FGF13,FHL2,FLT1,FLT3,FMN2,FN1,FOS,FST,GADD45G,GAS7,GATA3,GBP1,GLB1,GLS2,GLUL,GOT1,GPRC5A,GTF3C1,…	A2M,AMD1,APAF1,APPL2,ASNS,ASS1,BACH2,BCL2,CDKN1B,CDKN2A,CDKN2B,CTH,DONSON,DUSP1,EGR1,FASN,FEN1,FGF11,FLT3,FN1,FOS,GATA3,GLB1,GOT1,HOXC4,ID1,IL15,ITGAV,JAK2,MCL1,MCM4,mir-1255,mir-27,MYCN,RMI1,SH3BP2,TGFB3,TOB2,VEGFA,ZBTB16	up	4.40048e-25	up	1.41447e-30
GRB10	0.00967	FOS,IGF1,INSR,IRS1,KDR	0.00105	CCL22,FOS,IGF1,INSR,KDR,MMP12,MRC1,TGM2	FOS,IGF1,INSR,KDR	down	3.45546e-20	down	0.013188
