# Supplementary material for: Transcriptomic meta-analysis reveals ERRα-mediated oxidative phosphorylation is downregulated in Fuchs’ endothelial corneal dystrophy
Source: PLoS One. 2023 Dec 14;18(12):e0295542. doi: 10.1371/journal.pone.0295542 (PMC10721014; doi:10.1371/journal.pone.0295542)
Supplement: S9 Table — There were 88 oxidative phosphorylation (OXPHOS) subunit genes assayed. (XLSX) [file pone.0295542.s010.xlsx]

## Sheet: Table S9
Table S9. Spearman's correlation between the expression levels of ESRRA and OXPHOS subunits genes
FEATURE_NAME	rho.RE+	p.RE+	rho.RE-	p.RE-
SDHB	0.554615	0.00460773	0.857143	0.0107143
ATPIF1	-0.0215385	0.919416	-0.047619	0.934871
NDUFS5	0.246154	0.234552	-0.142857	0.752034
UQCRH	0.451538	0.0245438	0.833333	0.015377
ATP5F1	0.47	0.0187893	0.904762	0.00456349
NDUFS2	0.753077	2.30238e-05	0.833333	0.015377
SDHC	0.525385	0.00776723	0.785714	0.0279266
ATP5C1	0.500769	0.0116876	0.785714	0.0279266
NDUFB8	0.719231	7.92898e-05	0.880952	0.00724206
USMG5	0.280769	0.173522	0.52381	0.196627
NDUFS3	0.723846	6.77793e-05	0.857143	0.0107143
COX8A	0.3	0.144967	0.880952	0.00724206
NDUFV1	0.848462	2.13527e-06	0.952381	0.00114087
NDUFS8	0.627692	0.00100955	0.904762	0.00456349
NDUFC2	-0.0930769	0.657066	0.0714286	0.881994
SDHD	0.552308	0.00480916	0.809524	0.0217758
ATP5L	0.337692	0.0991703	0.809524	0.0217758
NDUFA9	0.563077	0.00392917	0.904762	0.00456349
ATP5G2	-0.108462	0.604494	0.214286	0.619097
ATP5B	0.797692	3.81887e-06	0.857143	0.0107143
NDUFA12	0.273077	0.185992	0.595238	0.132292
COX6A1	0.585385	0.00253261	0.785714	0.0279266
ATP5S	0.483846	0.0152467	0.119048	0.793006
NDUFB1	0.253846	0.219885	0.571429	0.151141
COX8C	0.270947	0.190181	0.483197	0.225149
C14orf2	0.187692	0.36728	0.642857	0.0961806
COX5A	0.693846	0.000177251	0.904762	0.00456349
NDUFB10	0.516923	0.00896591	0.904762	0.00456349
UQCRC2	0.685385	0.00022726	0.904762	0.00456349
NDUFAB1	0.453077	0.024015	0.857143	0.0107143
COX6A2	0.191052	0.360287	0.342914	0.405662
COX4I1	0.647692	0.000623794	0.904762	0.00456349
ATP5G1	0.768462	1.23095e-05	0.809524	0.0217758
ATP5H	0.422308	0.0365417	0.904762	0.00456349
NDUFV2	0.426923	0.0343833	0.761905	0.036756
ATP5A1	0.649231	0.000600261	0.833333	0.015377
ATP5D	0.757692	1.9149e-05	0.738095	0.0458333
NDUFS7	0.729231	5.61903e-05	0.952381	0.00114087
UQCR11	0.26	0.208611	0.738095	0.0458333
NDUFA11	0.243846	0.239078	0.214286	0.619097
NDUFA7	0.153846	0.46108	0.690476	0.0693948
NDUFB7	0.45	0.0250822	0.904762	0.00456349
NDUFA13	0.395385	0.0514042	0.738095	0.0458333
UQCRFS1	0.776154	8.92452e-06	0.785714	0.0279266
COX6B1	0.474615	0.0175399	0.809524	0.0217758
COX7A1	0.553846	0.00467406	0.904762	0.00456349
NDUFA3	0.400769	0.0481019	0.761905	0.036756
COX6B2	0.268462	0.19377	0.428571	0.299206
COX7A2L	0.186923	0.369277	-0.0238095	0.976786
COX5B	0.55	0.005018	0.857143	0.0107143
ATP5G3	0.715385	9.01236e-05	0.833333	0.015377
NDUFB3	0.342308	0.0944206	0.785714	0.0279266
NDUFS1	0.717692	8.34812e-05	0.833333	0.015377
NDUFA10	0.836923	2.08566e-06	0.904762	0.00456349
COX4I2	0.518462	0.0087371	0.826362	0.0114428
ATP5E	0.106923	0.60967	0.452381	0.26746
ATP5J	0.361538	0.07647	0.809524	0.0217758
ATP5O	0.555385	0.00454219	0.833333	0.015377
NDUFV3	0.240769	0.245202	0.285714	0.500794
UQCR10	0.246923	0.233056	0.690476	0.0693948
NDUFA6	0.496923	0.0124285	0.833333	0.015377
UQCRC1	0.816923	2.34871e-06	0.857143	0.0107143
NDUFB4	0.295385	0.151485	0.738095	0.0458333
NDUFB5	0.410769	0.0424181	0.690476	0.0693948
ATP5I	0.406923	0.0445369	0.809524	0.0217758
NDUFC1	0.46	0.0217493	0.714286	0.0575893
SDHA	0.706154	0.000121417	0.761905	0.036756
NDUFS6	0.399231	0.0490277	0.666667	0.0830853
NDUFS4	0.378462	0.0629653	0.928571	0.00223214
COX7C	0.354615	0.0825996	0.785714	0.0279266
UQCRQ	0.0976923	0.641109	0.595238	0.132292
NDUFA2	0.293077	0.154823	0.690476	0.0693948
COX7A2	0.39	0.0548837	0.880952	0.00724206
NDUFA4	0.330769	0.106631	0.5	0.216171
CYCS	0.677692	0.000282731	0.785714	0.0279266
ATP5J2	0.375385	0.0652704	0.666667	0.0830853
NDUFA5	0.324615	0.11361	0.5	0.216171
NDUFB2	0.438462	0.0294351	0.857143	0.0107143
UQCRB	0.400769	0.0481019	0.809524	0.0217758
COX6C	0.416154	0.0395882	0.809524	0.0217758
NDUFB9	0.577692	0.00295634	0.857143	0.0107143
CYC1	0.786154	5.90614e-06	0.904762	0.00456349
NDUFB6	0.164615	0.429937	0.333333	0.427877
NDUFA8	0.667692	0.000371835	0.952381	0.00114087
HCCS	0.281538	0.172308	0.738095	0.0458333
NDUFB11	0.301538	0.14284	0.571429	0.151141
COX7B	0.425385	0.035091	0.857143	0.0107143
NDUFA1	0.490769	0.0136952	0.761905	0.036756
