# Supplementary material for: Transcriptomic meta-analysis reveals ERRα-mediated oxidative phosphorylation is downregulated in Fuchs’ endothelial corneal dystrophy
Source: PLoS One. 2023 Dec 14;18(12):e0295542. doi: 10.1371/journal.pone.0295542 (PMC10721014; doi:10.1371/journal.pone.0295542)
Supplement: S10 Table — Sheet 1 details the ERRα target genes significantly changed in the same directions in both RE+ and RE-; sheet 2 contains the enriched biological processes of the target genes (FDR<0.05). (XLSX) [file pone.0295542.s011.xlsx]

## Sheet: Table.S10.1
Table S10. ESRRA targets with a consistent direction change of expression levels between the meta-analyses of RE+ and RE-
Sheet 1: Differential expression results in the meta-analyses
GeneName	RE+_direction	RE+_FDR	RE-_direction	RE-_FDR
ACADM	down	5.6495e-07	down	0.00234731
ALDOC	down	4.41304e-14	down	5.0062e-11
ANGPTL4	down	0.000136356	down	1.57294e-05
ATP5B	down	7.96564e-08	down	3.193e-06
CASP8	up	2.61609e-06	up	1.02888e-05
CD36	up	0.0120381	up	6.85429e-05
CEBPA	up	1.40552e-18	up	5.2031e-20
COL4A1	up	2.91646e-07	up	3.62465e-14
COL4A2	up	3.21296e-09	up	3.42735e-16
CSF3	down	8.53287e-05	down	0.00150373
CX3CR1	up	1.44627e-29	up	5.88207e-28
CYCS	down	3.02835e-14	down	7.06098e-07
EFNB2	up	0.00816031	up	2.0925e-06
EIF2AK3	down	7.14315e-11	down	4.12075e-08
ENO1	down	0.0156434	down	0.00527657
ENPEP	up	0.016471	up	0.0340547
EPAS1	up	2.4182e-08	up	4.00638e-06
ESM1	up	3.00011e-22	up	2.26258e-20
ESRRA	down	0.000903051	down	0.00957521
ETFDH	down	6.73062e-05	down	0.03211
GOT1	down	4.37942e-14	down	1.29707e-05
GRB7	down	0.000189796	down	0.000159633
HAMP	up	2.09935e-13	up	4.941e-14
HK2	down	0.0370657	down	0.0347872
HMGCR	down	0.000532913	down	0.0088505
HMGCS1	down	4.91712e-05	down	0.00108234
IDI1	down	2.51195e-12	down	7.68383e-08
LDHA	down	0.000118589	down	0.000463378
LDHB	down	4.02443e-09	down	1.10464e-05
MINOS1	down	5.26704e-06	down	0.000244968
MMP14	up	0.0180852	up	4.39449e-06
NDUFA1	down	1.9154e-06	down	0.00427038
NDUFB5	down	9.72413e-05	down	0.000655875
NR1D1	down	7.9188e-32	down	8.95321e-22
PKM	down	6.45536e-06	down	0.0139317
PLIN1	up	0.00127472	up	0.0292348
PNMT	down	4.45366e-05	down	0.00740475
STAC2	down	0.00191582	down	0.0160714
TGFB3	up	9.48083e-05	up	2.97331e-05
TPI1	down	6.71124e-07	down	4.22522e-05
VASH2	up	0.0490757	up	0.00180232
VEGFA	down	2.80268e-15	down	8.10946e-10
ZC3H12A	down	5.58142e-21	down	3.01817e-13

## Sheet: Table.S10.2
Table S10. ESRRA direct targets with a consistent direction change of expression levels between the meta-analyses of RE+ or RE-
Sheet 2: Over-representation analysis (ORA) of ESRRA targets
geneSet	description	overlapGeneNumber	enrichmentRatio	FDR	geneName
GO:0001525	angiogenesis	15	11.1251	1.12884e-09	ANGPTL4;COL4A1;COL4A2;CX3CR1;EFNB2;EIF2AK3;ENPEP;EPAS1;ESM1;HK2;MMP14;PKM;VASH2;VEGFA;ZC3H12A
GO:0006091	generation of precursor metabolites and energy	12	9.24167	1.28932e-06	ALDOC;CEBPA;CYCS;ENO1;ETFDH;HK2;LDHA;NDUFA1;NDUFB5;NR1D1;PKM;TPI1
GO:0006090	pyruvate metabolic process	7	21.9858	7.25445e-06	ALDOC;ENO1;HK2;LDHA;LDHB;PKM;TPI1
GO:0009259	ribonucleotide metabolic process	11	7.94629	1.56163e-05	ALDOC;CYCS;ENO1;HK2;HMGCR;HMGCS1;LDHA;NDUFA1;NDUFB5;PKM;TPI1
GO:0009141	nucleoside triphosphate metabolic process	9	10.6933	1.92375e-05	ALDOC;CYCS;ENO1;HK2;LDHA;NDUFA1;NDUFB5;PKM;TPI1
GO:1901342	regulation of vasculature development	9	10.3858	2.05497e-05	ANGPTL4;COL4A2;CX3CR1;EFNB2;HK2;PKM;VASH2;VEGFA;ZC3H12A
GO:0009123	nucleoside monophosphate metabolic process	9	10.127	2.18232e-05	ALDOC;CYCS;ENO1;HK2;LDHA;NDUFA1;NDUFB5;PKM;TPI1
GO:0046939	nucleotide phosphorylation	6	22.5747	2.52094e-05	ALDOC;ENO1;HK2;LDHA;PKM;TPI1
GO:0070482	response to oxygen levels	9	9.64616	2.56177e-05	ANGPTL4;ENO1;EPAS1;HK2;LDHA;MMP14;PKM;TGFB3;VEGFA
GO:0009132	nucleoside diphosphate metabolic process	6	18.5228	5.94205e-05	ALDOC;ENO1;HK2;LDHA;PKM;TPI1
GO:1901615	organic hydroxy compound metabolic process	10	7.2239	5.94205e-05	CEBPA;EPAS1;GOT1;HMGCR;HMGCS1;IDI1;LDHA;NR1D1;PNMT;TPI1
GO:0071216	cellular response to biotic stimulus	7	11.389	0.000159805	CD36;CSF3;CX3CR1;EIF2AK3;HAMP;NR1D1;ZC3H12A
GO:0072524	pyridine-containing compound metabolic process	6	14.1645	0.000240444	ALDOC;ENO1;HK2;LDHA;PKM;TPI1
GO:0016052	carbohydrate catabolic process	6	13.9817	0.000240696	ALDOC;ENO1;HK2;LDHA;PKM;TPI1
GO:0006732	coenzyme metabolic process	8	8.1626	0.000267732	ALDOC;ENO1;HK2;HMGCR;HMGCS1;LDHA;PKM;TPI1
GO:0005996	monosaccharide metabolic process	7	9.02988	0.000531158	ALDOC;ENO1;GOT1;HK2;NR1D1;PKM;TPI1
GO:0034404	nucleobase-containing small molecule biosynthetic process	6	11.7781	0.000531158	ALDOC;ENO1;HK2;LDHA;PKM;TPI1
GO:0016053	organic acid biosynthetic process	8	7.20589	0.000555551	ALDOC;ENO1;GOT1;HK2;LDHA;NR1D1;PKM;TPI1
GO:0044282	small molecule catabolic process	8	6.71991	0.000834455	ACADM;ALDOC;ENO1;ETFDH;GOT1;HK2;PKM;TPI1
GO:0046434	organophosphate catabolic process	6	10.5716	0.000834455	ALDOC;ENO1;HK2;LDHA;PKM;TPI1
GO:0002237	response to molecule of bacterial origin	7	7.66171	0.00121429	CASP8;CD36;CSF3;CX3CR1;HAMP;NR1D1;ZC3H12A
GO:0045862	positive regulation of proteolysis	7	7.37133	0.00148316	CASP8;CEBPA;CYCS;EIF2AK3;ENO1;MMP14;ZC3H12A
GO:0046390	ribose phosphate biosynthetic process	6	8.49871	0.00246357	ALDOC;ENO1;HK2;LDHA;PKM;TPI1
GO:0019216	regulation of lipid metabolic process	7	6.61876	0.00268626	ACADM;ANGPTL4;CD36;HMGCR;HMGCS1;IDI1;NR1D1
GO:0072522	purine-containing compound biosynthetic process	6	8.11674	0.00292236	ALDOC;ENO1;HK2;LDHA;PKM;TPI1
GO:0030323	respiratory tube development	5	10.4999	0.00348252	CEBPA;EPAS1;MMP14;TGFB3;VEGFA
GO:0051188	cofactor biosynthetic process	6	7.7399	0.00351434	ALDOC;ENO1;HK2;LDHA;PKM;TPI1
GO:0048568	embryonic organ development	7	5.97722	0.00434813	CASP8;CEBPA;EPAS1;MMP14;TGFB3;VASH2;VEGFA
GO:0061458	reproductive system development	7	5.9074	0.00451468	CASP8;CEBPA;EPAS1;HMGCS1;MMP14;VASH2;VEGFA
GO:0006979	response to oxidative stress	7	5.86628	0.00455658	CD36;CYCS;EPAS1;ETFDH;LDHA;MMP14;ZC3H12A
GO:0048732	gland development	7	5.82573	0.00460241	CEBPA;HAMP;HK2;HMGCS1;PKM;TGFB3;VEGFA
GO:0060541	respiratory system development	5	9.35739	0.00485473	CEBPA;EPAS1;MMP14;TGFB3;VEGFA
GO:0046677	response to antibiotic	6	6.85814	0.00555535	CASP8;CSF3;HAMP;HMGCR;LDHA;ZC3H12A
GO:0016051	carbohydrate biosynthetic process	5	8.80964	0.00604772	ALDOC;ENO1;GOT1;NR1D1;TPI1
GO:0031667	response to nutrient levels	7	5.23471	0.00784055	EIF2AK3;HAMP;HMGCR;HMGCS1;LDHA;PKM;ZC3H12A
GO:1901293	nucleoside phosphate biosynthetic process	6	6.31828	0.00791259	ALDOC;ENO1;HK2;LDHA;PKM;TPI1
GO:0001701	in utero embryonic development	6	6.28165	0.00794165	CASP8;CEBPA;EPAS1;TGFB3;VASH2;VEGFA
GO:0002521	leukocyte differentiation	7	5.09751	0.00835403	CASP8;CEBPA;CSF3;ESRRA;MMP14;VEGFA;ZC3H12A
GO:0055088	lipid homeostasis	4	11.5582	0.00835403	ANGPTL4;CEBPA;GOT1;NR1D1
GO:0009636	response to toxic substance	7	5.06687	0.00835403	CASP8;CD36;CSF3;HAMP;HMGCR;LDHA;ZC3H12A
GO:0097305	response to alcohol	5	7.81808	0.00869179	CASP8;CSF3;HAMP;HMGCR;HMGCS1
GO:0030099	myeloid cell differentiation	6	5.71813	0.0115188	CASP8;CEBPA;CSF3;EPAS1;ESRRA;VEGFA
GO:0061008	hepaticobiliary system development	4	10.3199	0.0116755	CEBPA;HAMP;HMGCS1;PKM
GO:1990845	adaptive thermogenesis	4	9.63187	0.0147827	CD36;EPAS1;NR1D1;VEGFA
GO:2001057	reactive nitrogen species metabolic process	3	15.0498	0.0194346	CD36;CX3CR1;ZC3H12A
GO:0043627	response to estrogen	3	14.8436	0.019789	LDHA;MMP14;TGFB3
GO:0008202	steroid metabolic process	5	5.88266	0.0272438	CEBPA;HMGCR;HMGCS1;IDI1;NR1D1
GO:0043112	receptor metabolic process	4	7.89498	0.028317	CD36;EFNB2;NR1D1;VEGFA
GO:0032612	interleukin-1 production	3	12.1751	0.0328915	CD36;CX3CR1;ZC3H12A
GO:0070997	neuron death	5	5.55685	0.0328915	CASP8;CSF3;CX3CR1;EFNB2;TGFB3
GO:0001101	response to acid chemical	5	5.43969	0.0352238	CD36;COL4A1;HAMP;VEGFA;ZC3H12A
GO:0001945	lymph vessel development	2	28.8956	0.0352238	EFNB2;VEGFA
GO:0055094	response to lipoprotein particle	2	27.7842	0.0373737	CD36;HMGCS1
GO:0032963	collagen metabolic process	3	11.171	0.0381668	GOT1;MMP14;TGFB3
GO:0062012	regulation of small molecule metabolic process	5	5.24993	0.0382919	ENO1;HMGCR;HMGCS1;IDI1;NR1D1
GO:0071402	cellular response to lipoprotein particle stimulus	2	25.7997	0.040996	CD36;HMGCS1
GO:0010038	response to metal ion	5	5.07297	0.0428483	CASP8;CEBPA;EIF2AK3;GOT1;HAMP
GO:0009743	response to carbohydrate	4	6.42125	0.0491575	GOT1;HMGCR;LDHA;NR1D1
GO:0001503	ossification	5	4.86786	0.0491575	CEBPA;EIF2AK3;ESRRA;MMP14;TGFB3
GO:0050673	epithelial cell proliferation	5	4.85477	0.0491575	EFNB2;MMP14;NR1D1;VASH2;VEGFA
