# Supplementary material for: Transcriptomic meta-analysis reveals ERRα-mediated oxidative phosphorylation is downregulated in Fuchs’ endothelial corneal dystrophy
Source: PLoS One. 2023 Dec 14;18(12):e0295542. doi: 10.1371/journal.pone.0295542 (PMC10721014; doi:10.1371/journal.pone.0295542)
Supplement: S11 Table — Enriched pathways (FDR < 0.05) of 487 genes with consistent fold change directions among replicates of either RE+ or RE-, but with opposite directions between RE+ or RE-, as shown in Fig 2B. (XLSX) [file pone.0295542.s012.xlsx]

## Sheet: Table.S11
Table S11. Over-representation analysis (ORA) of genes with opposition direction change of expression levels between RE+ and RE-
geneSet	description	overlapGeneNumber	enrichmentRatio	FDR	geneName
GO:0048284	organelle fusion	12	4.83112	0.0048337	VAMP3;SYT9;UVRAG;RAB8B;GRIK5;CHMP2B;STX19;USO1;NKD2;SEPT8;TAP2;VAMP7
GO:0061025	membrane fusion	13	4.27892	0.0048337	VAMP3;SYT9;UVRAG;GAS6;RAB8B;GRIK5;CHMP2B;STX19;USO1;NKD2;SEPT8;TAP2;VAMP7
GO:0016050	vesicle organization	19	2.95707	0.00739601	VAMP3;SYT9;UVRAG;RAB8B;UNC13A;GRIK5;PTPRN;CHMP2B;STX19;AP2M1;USO1;NKD2;ZFYVE16;SEPT8;SAR1B;TAP2;TRAPPC9;F8;VAMP7
GO:0140029	exocytic process	9	5.21934	0.0116693	VAMP3;SYT9;RAB8B;RAB3D;UNC13A;GRIK5;STX19;CADPS2;VAMP7
GO:0048193	Golgi vesicle transport	20	2.66196	0.0120292	VAMP3;KIF11;UVRAG;GAS6;AMN;RAB8B;COPZ2;RAB12;ARF4;COPG1;USO1;NKD2;KIF2A;SAR1B;YIPF5;COG5;RAB2A;TRAPPC9;F8;VAMP7
GO:0060627	regulation of vesicle-mediated transport	23	2.24533	0.0367792	VAMP3;RSC1A1;RAP1A;SYT11;RAB25;SFTPD;SYT9;GAS6;RAB8B;USP6;RAB3D;GRIK5;AP2S1;AAK1;STXBP5L;ZFYVE16;SEPT8;SAR1B;YIPF5;RALA;CADPS2;CLU;VAMP7
GO:0017156	calcium ion regulated exocytosis	11	3.52534	0.0367792	VAMP3;RAP1A;SYT11;SYT9;ARHGAP17;UNC13A;GRIK5;STX19;STXBP5L;CADPS2;VAMP7
